# Supplementary material for: Susceptibility of diverse sand fly species to Toscana virus
Source: PLoS Negl Trop Dis. 2025 May 2;19(5):e0013031. doi: 10.1371/journal.pntd.0013031 (PMC12047804; doi:10.1371/journal.pntd.0013031)
Supplement: S1 Table — The first sheet contains samples of P. tobbi, while the subsequent sheets contain samples of P. sergenti, P. papatasi, and S. schwetzi, respectively. The columns in the table indicate the following: the number of blood feeding experiment of each sand fly species, the specific code of each blood feeding experiment, the specific code of the sample, and the number of the sample with an explanation of which body part of sand fly it is (H - head with salivary glands, B - the rest of the body). The subsequent columns provide: information about the strain of TOSV (either TOSV A or TOSV B) that was used for blood feeding, the result of the TCID50 assays, dissemination of TOSV in the sand fly (positive both head and body), the virus titers obtained by the TCID50 assay (TCID50/ml), and notes about the results of the TCID50 assay. The final six columns present the data from quantitative PCR (qPCR): the mean (from technical triplicate) crossing point (Cp) value of negative TOSV strand RNA measured by qPCR, standard deviation (STD) of the Cp value of TOSV negative strand RNA, the genome copy number counted from the sample Cp value of TOSV negative strand RNA and standard curve, STD of the genome copy number, the mean (from technical triplicate) Cp value of the TOSV positive strand RNA measured by qPCR and STD of the Cp value the TOSV positive strand RNA.”. (XLSX) [file pntd.0013031.s001.xlsx]

## Sheet: P. tobbi
Number of blood feeding	Code of blood feeding	Sample code	Day post infection	Sample number (H - head, B - body)	TOSV Strain	Positive TCID50 (Q - samples below the TCID50 detection limit)	Dissemination	Titer (TCID50/ml)	Note (results TCID50)	qPCR negative strands Cp	STD Cp negative strands	Genome copy number (RNA copies/µl)	STD genome copy number	qPCR positive strands Cp	STD Cp positive strands
4	T4D0	T1	0	1	TOSV B	Yes	No	17782.8						0	0
4	T4D0	T2	0	2	TOSV B	Yes	No	5716.67
4	T4D0	T3	0	1	TOSV A	Yes	No	56234.1
4	T4D0	T4	0	2	TOSV A	Yes	No	177828
4	T4D4	T5	4	1H	TOSV B	No	No
4	T4D4	T6	4	1B	TOSV B	No	No
4	T4D4	T7	4	2H	TOSV B	No	No
4	T4D4	T8	4	2B	TOSV B	No	No
4	T4D4	T9	4	3H	TOSV B	No	No			34.7	0.3	3030	457	36.54	0.51
4	T4D4	T10	4	3B	TOSV B	Yes	No	3162.28		29.72	0.06	45700	1490	30.96	0.12
4	T4D4	T11	4	4H	TOSV B	No	No
4	T4D4	T12	4	4B	TOSV B	No	No
4	T4D4	T13	4	5H	TOSV B	No	No
4	T4D4	T14	4	5B	TOSV B	No	No
4	T4D4	T15	4	1H	TOSV A	No	No			0	0	0	0
4	T4D4	T16	4	1B	TOSV A	No	No			0	0	0	0
4	T4D4	T17	4	2H	TOSV A	No	No
4	T4D4	T18	4	2B	TOSV A	No	No
4	T4D4	T19	4	3H	TOSV A	No	No
4	T4D4	T20	4	3B	TOSV A	No	No
4	T4D4	T21	4	4H	TOSV A	No	No
4	T4D4	T22	4	4B	TOSV A	No	No
4	T4D4	T23	4	5H	TOSV A	No	No			0	0	0	0
4	T4D4	T24	4	5B	TOSV A	No	No			0	0	0	0
4	T4D4	T25	4	6H	TOSV A	No	No
4	T4D4	T26	4	6B	TOSV A	No	No
4	T4D8	T27	8	1H	TOSV B	No	No
4	T4D8	T28	8	1B	TOSV B	No	No
4	T4D8	T29	8	2H	TOSV B	No	No
4	T4D8	T30	8	2B	TOSV B	No	No
4	T4D8	T31	8	3H	TOSV B	No	No
4	T4D8	T32	8	3B	TOSV B	No	No
4	T4D8	T33	8	4H	TOSV B	No	No
4	T4D8	T34	8	4B	TOSV B	No	No
4	T4D8	T35	8	5H	TOSV B	No	No
4	T4D8	T36	8	5B	TOSV B	No	No
4	T4D8	T37	8	6H	TOSV B	No	No
4	T4D8	T38	8	6B	TOSV B	No	No
4	T4D8	T39	8	7H	TOSV B	Yes	Yes	5411.7		30.5506	0.368151	15081.1	3699.25	31.0413	0.263155
4	T4D8	T40	8	7B	TOSV B	Yes	Yes	54117		25.045	0.34617	965911	212223	26.5632	0.06023
4	T4D8	T41	8	8H	TOSV B	Yes	Yes	18478.5		25.7317	0.0631024	594178	25963.4	28.596	0.30631
4	T4D8	T42	8	8B	TOSV B	Yes	Yes	220220		23.9266	0.145245	2.02911e+06	202697	26.1783	0.419496
4	T4D8	T43	8	9H	TOSV B	No	No
4	T4D8	T44	8	9B	TOSV B	No	No
4	T4D8	T45	8	10H	TOSV B	Yes	Yes	31622.8		26.8918	0.0376457	266767	6942.54	29.2824	0.219666
4	T4D8	T46	8	10B	TOSV B	Yes	Yes	1.25893e+06		23.5316	0.0745725	2.63848e+06	130788	25.5014	0.087051
4	T4D8	T47	8	11H	TOSV B	No	No
4	T4D8	T48	8	11B	TOSV B	No	No
4	T4D8	T49	8	12H	TOSV B	No	No
4	T4D8	T50	8	12B	TOSV B	No	No
4	T4D8	T51	8	13H	TOSV B	No	No
4	T4D8	T52	8	13B	TOSV B	No	No
4	T4D8	T53	8	14H	TOSV B	Yes	Yes	3162.28		27.2261	0.0657274	211534	9641.57	29.0436	0.213116
4	T4D8	T54	8	14B	TOSV B	Yes	Yes	56234.1		27.27	0.29	203000	34800	27.48	0.17
4	T4D8	T55	8	1H	TOSV A	No	No
4	T4D8	T56	8	1B	TOSV A	No	No
4	T4D8	T57	8	2H	TOSV A	No	No
4	T4D8	T58	8	2B	TOSV A	No	No
4	T4D8	T59	8	3H	TOSV A	No	No
4	T4D8	T60	8	3B	TOSV A	No	No
4	T4D8	T61	8	4H	TOSV A	No	No
4	T4D8	T62	8	4B	TOSV A	No	No
4	T4D8	T63	8	5H	TOSV A	No	No
4	T4D8	T64	8	5B	TOSV A	No	No
4	T4D8	T65	8	6H	TOSV A	No	No
4	T4D8	T66	8	6B	TOSV A	No	No
4	T4D8	T67	8	7H	TOSV A	No	No
4	T4D8	T68	8	7B	TOSV A	No	No
4	T4D8	T69	8	8H	TOSV A	No	No
4	T4D8	T70	8	8B	TOSV A	No	No
4	T4D8	T71	8	9H	TOSV A	No	No
4	T4D8	T72	8	9B	TOSV A	No	No
4	T4D8	T73	8	10H	TOSV A	No	No
4	T4D8	T74	8	10B	TOSV A	No	No
5	T5D4	T75	4	1H	TOSV B	No	No
5	T5D4	T76	4	1B	TOSV B	No	No
5	T5D4	T77	4	2H	TOSV B	No	No
5	T5D4	T78	4	2B	TOSV B	No	No
5	T5D4	T79	4	3H	TOSV B	No	No
5	T5D4	T80	4	3B	TOSV B	No	No
5	T5D4	T81	4	4H	TOSV B	No	No
5	T5D4	T82	4	4B	TOSV B	No	No
5	T5D4	T83	4	1H	TOSV A	No	No
5	T5D4	T84	4	1B	TOSV A	No	No
5	T5D4	T85	4	2H	TOSV A	No	No
5	T5D4	T86	4	2B	TOSV A	No	No
5	T5D4	T87	4	3H	TOSV A	No	No
5	T5D4	T88	4	3B	TOSV A	No	No
5	T5D4	T89	4	4H	TOSV A	No	No
5	T5D4	T90	4	4B	TOSV A	No	No
5	T5D8	T91	8	1H	TOSV B	No	No
5	T5D8	T92	8	1B	TOSV B	No	No
5	T5D8	T93	8	2H	TOSV B	No	No
5	T5D8	T94	8	2B	TOSV B	No	No
5	T5D8	T95	8	1H	TOSV A	No	No
5	T5D8	T96	8	1B	TOSV A	No	No
5	T5D8	T97	8	2H	TOSV A	No	No
5	T5D8	T98	8	2B	TOSV A	No	No
5	T5D8	T99	8	3H	TOSV A	No	No
5	T5D8	T100	8	3B	TOSV A	No	No
5	T5D8	T101	8	4H	TOSV A	No	No
5	T5D8	T102	8	4B	TOSV A	No	No
6	T6D0	T103	0	1	TOSV B	Yes	No	5,62E+04
6	T6D0	T104	0	1	TOSV A	Yes	No	5,62E+03
6	T6D0	T105	0	1	TOSV A	Yes	No	5,62E+03
6	T6D4	T106	4	1H	TOSV B	No	No			0	0	0	0
6	T6D4	T107	4	1B	TOSV B	Yes	No	1,18E+05		27.4761	0.0276018	48695.7	1097.31	0	0
6	T6D4	T108	4	2H	TOSV B	No	No			0	0	0	0
6	T6D4	T109	4	2B	TOSV B	No	No			35.0395	0.535789	2602.58	773.665	36.9127	0.807636
6	T6D4	T110	4	3H	TOSV B	No	No			32.4232	0.216362	12732.3	1635.79
6	T6D4	T111	4	3B	TOSV B	Yes	No	1,10E+05		24.9404	0.0638597	379789	19465	0	0
6	T6D4	T112	4	4H	TOSV B	No	No			31.1774	0.117787	27374.9	2020.6
6	T6D4	T113	4	4B	TOSV B	Yes	No	3,16E+04		24.9802	0.181461	370158	54083.2	0	0
6	T6D4	T114	4	5H	TOSV B	Q	Q		only 1 well positive in row A	35.5437	0.309004	50.1608	12.9242	0	0
6	T6D4	T115	4	5B	TOSV B	Yes	Q	5,62E+03		29.4471	0.112112	9526.54	904.055	32.5797	0.10186
6	T6D4	T116	4	6H	TOSV B	No	No			35.8701	0.880843	1643.4	737.757	38.713	1.36566
6	T6D4	T117	4	6B	TOSV B	Yes	No	3,16E+04		25.7039	0.333768	210396	52508.4	28.566	0.114869
6	T6D4	T118	4	7H	TOSV B	No	No			34.7074	0.45144	3170.45	904.867	36.8716	0.0860302
6	T6D4	T119	4	7B	TOSV B	Yes	No	6,68E+03		26.9745	0.0648338	73472.4	3886.22	0	0
6	T6D4	T120	4	8H	TOSV B	No	No			0	0	0	0
6	T6D4	T121	4	8B	TOSV B	No	No			0	0	0	0
6	T6D4	T122	4	9H	TOSV B	No	No			0	0	0	0
6	T6D4	T123	4	9B	TOSV B	No	No			0	0	0	0
6	T6D4	T124	4	1H	TOSV A	No	No
6	T6D4	T125	4	1B	TOSV A	No	No
6	T6D4	T126	4	2H	TOSV A	No	No
6	T6D4	T127	4	2B	TOSV A	No	No
6	T6D4	T128	4	3H	TOSV A	No	No			0	0	0	0
6	T6D4	T129	4	3B	TOSV A	No	No			0	0	0	0
6	T6D4	T130	4	4H	TOSV A	No	No
6	T6D4	T131	4	4B	TOSV A	No	No
6	T6D4	T132	4	5H	TOSV A	No	No			0	0	0	0
6	T6D4	T133	4	5B	TOSV A	No	No			0	0	0	0
6	T6D4	T134	4	6H	TOSV A	No	No
6	T6D4	T135	4	6B	TOSV A	No	No
6	T6D4	T136	4	7H	TOSV A	No	No
6	T6D4	T137	4	7B	TOSV A	No	No
6	T6D4	T138	4	8H	TOSV A	No	No
6	T6D4	T139	4	8B	TOSV A	No	No
6	T6D4	T140	4	9H	TOSV A	No	No
6	T6D4	T141	4	9B	TOSV A	No	No
6	T6D4	T142	4	10H	TOSV A	No	No			0	0	0	0
6	T6D4	T143	4	10B	TOSV A	No	No			31.7843	0.482786	6342.8	2395.13	34.2506	0.465652
6	T6D4	T144	4	11H	TOSV A	No	No
6	T6D4	T145	4	11B	TOSV A	No	No
6	T6D4	T146	4	12H	TOSV A	No	No		blood
6	T6D4	T147	4	12B	TOSV A	No	No		blood
6	T6D4	T148	4	13H	TOSV A	No	No
6	T6D4	T149	4	13B	TOSV A	No	No
6	T6D4	T150	4	14H	TOSV A	No	No
6	T6D4	T151	4	14B	TOSV A	No	No
6	T6D4	T152	4	15H	TOSV A	No	No			0	0	0	0
6	T6D4	T153	4	15B	TOSV A	No	No			37.1824	0.30675	84.8557	22.0263	0	0
6	T6D8	T154	8	1H	TOSV B	Q	Q		only 1 well positive in row A	27.182	0.246062	324788	47953.6	30.5549	0.242534
6	T6D8	T155	8	1B	TOSV B	Yes	Q	3,16E+03		26.2663	0.281023	572984	94158.6	28.2672	0.214542
6	T6D8	T156	8	2H	TOSV B	No	No			30.52	0.02	3860	65.6
6	T6D8	T157	8	2B	TOSV B	Yes	No	1,00E+03		30.2671	0.581313	34423.3	10598.6	0	0
6	T6D8	T158	8	3H	TOSV B	No	No			0	0	0	0
6	T6D8	T159	8	3B	TOSV B	No	No			0	0	0	0
6	T6D8	T160	8	4H	TOSV B	Yes	Yes	1,10E+04		25.9802	0.0342725	164628	4523.56	32.8964	0.294513
6	T6D8	T161	8	4B	TOSV B	Yes	Yes	1,93E+05		21.8999	0.0873924	4.14442e+06	274696	27.0163	1.55665
6	T6D8	T162	8	5H	TOSV B	No	No			0	0	0	0
6	T6D8	T163	8	5B	TOSV B	No	No			0	0	0	0
6	T6D8	T164	8	6H	TOSV B	Yes	Yes	3,16E+03		26.3491	0.0895236	122313	8699.95	33.9165	2.52688
6	T6D8	T165	8	6B	TOSV B	Yes	Yes	5,62E+04		22.2912	0.0961119	3.06204e+06	224861	26.7561	0.508479
6	T6D8	T166	8	7H	TOSV B	Yes	Q	1,85E+04		25.2635	0.0602106	818365	33223.5	30.2858	0.350292
6	T6D8	T167	8	7B	TOSV B	Q	Q		only 1 well positive in row A	22.3382	0.125817	5.84273e+06	488865	28.7156	0.22817
6	T6D8	T168	8	8H	TOSV B	Yes	Yes	1,00E+04		24.9034	0.18265	1.05036e+06	125472	33.7625	0.065449
6	T6D8	T169	8	8B	TOSV B	Yes	Yes	2,20E+05		21.1078	0.246367	1.31762e+07	2.11598e+06	37.9301	2.92728
6	T6D8	T170	8	9H	TOSV B	Yes	Yes	3,16E+04		25.0739	0.144947	933788	94246.5	36.5933	0.973709
6	T6D8	T171	8	9B	TOSV B	Yes	Yes	1,78E+05		22.9578	0.078437	3.86958e+06	202166	28.2	0.293705
6	T6D8	T172	8	10H	TOSV B	No	No			0	0	0	0
6	T6D8	T173	8	10B	TOSV B	No	No			0	0	0	0
6	T6D8	T174	8	1H	TOSV A	No	No
6	T6D8	T175	8	1B	TOSV A	No	No
6	T6D8	T176	8	2H	TOSV A	No	No
6	T6D8	T177	8	2B	TOSV A	No	No
6	T6D8	T178	8	3H	TOSV A	No	No
6	T6D8	T179	8	3B	TOSV A	No	No
6	T6D8	T180	8	4H	TOSV A	No	No
6	T6D8	T181	8	4B	TOSV A	No	No
6	T6D8	T182	8	5H	TOSV A	No	No			0	0	0	0
6	T6D8	T183	8	5B	TOSV A	No	No			0	0	0	0
6	T6D8	T184	8	6H	TOSV A	No	No
6	T6D8	T185	8	6B	TOSV A	No	No
6	T6D8	T186	8	7H	TOSV A	No	No
6	T6D8	T187	8	7B	TOSV A	No	No
6	T6D8	T188	8	8H	TOSV A	No	No			0	0	0	0
6	T6D8	T189	8	8B	TOSV A	No	No			0	0	0	0
6	T6D8	T190	8	9H	TOSV A	No	No			0	0	0	0
6	T6D8	T191	8	9B	TOSV A	No	No			0	0	0	0
6	T6D8	T192	8	10H	TOSV A	No	No
6	T6D8	T193	8	10B	TOSV A	No	No
6	T6D8	T194	8	11H	TOSV A	No	No
6	T6D8	T195	8	11B	TOSV A	No	No
6	T6D8	T196	8	12H	TOSV A	No	No
6	T6D8	T197	8	12B	TOSV A	No	No
6	T6D8	T198	8	13H	TOSV A	No	No
6	T6D8	T199	8	13B	TOSV A	No	No
6	T6D8	T200	8	14H	TOSV A	No	No			0	0	0	0
6	T6D8	T201	8	14B	TOSV A	No	No			0	0	0	0
6	T6D8	T202	8	15H	TOSV A	No	No
6	T6D8	T203	8	15B	TOSV A	No	No
6	T6D8	T204	8	16H	TOSV A	No	No			0	0	0	0
6	T6D8	T205	8	16B	TOSV A	No	No			0	0	0	0
7	T7D4	T206	4	1H	TOSV B	Yes	Yes	5,62E+02		29.6463	0.061207	4006.4	180.817	0	0
7	T7D4	T207	4	1B	TOSV B	Yes	Yes	1,00E+05		23.1125	0.167817	355240	38138.5	0	0
7	T7D4	T208	4	2H	TOSV B	No	No			36.3867	0.49813	945	330.372
7	T7D4	T209	4	2B	TOSV B	Yes	No	1,00E+05		26.6604	0.100657	34076.4	2393.77	0	0
7	T7D4	T210	4	3H	TOSV B	No	No			0	0	0	0
7	T7D4	T211	4	3B	TOSV B	No	No			0	0	0	0
7	T7D4	T212	4	4H	TOSV B	Q	Q		only 2 wells positive in row A	29.8343	0.060934	62668	2348.6	32.1204	0.200999
7	T7D4	T213	4	4B	TOSV B	Yes	Q	5,41E+05		22.0789	0.225733	7584143	1013204	39.8222	0.307964
7	T7D4	T214	4	5H	TOSV B	Q	Q		only 1 well positive in row A	31.5103	0.265288	986.468	189.829	33.1401	0.080761
7	T7D4	T215	4	5B	TOSV B	Yes	Q	5,62E+04		23.5437	0.473119	277584	88084.3	25.5784	0.048706
7	T7D4	T216	4	6H	TOSV B	No	No		blood	37.0543	0.253044	728.142	114.889	39.5031	0.702787
7	T7D4	T217	4	6B	TOSV B	Yes	No	5,62E+04	blood	22.6545	0.33112	477997	103085	25.7266	0.185917
7	T7D4	T218	4	7H	TOSV B	Q	Q		only 1 well positive in row A	31.6015	0.156226	911.496	113.477	32.7305	0.311986
7	T7D4	T219	4	7B	TOSV B	Yes	Q	1,85E+04		24.0467	0.219036	196360	27918.8	26.5553	0.055177
7	T7D4	T220	4	8H	TOSV B	No	No			33.3868	0.218199	7022.29	906.996	35.3839	0.414402
7	T7D4	T221	4	8B	TOSV B	Yes	No	5,62E+03		27.2422	0.204531	22843.1	3145.4	28.7457	0.228484
7	T7D4	T222	4	9H	TOSV B	Q	Q		only 1 well positive in row B	32.8652	0.215014	9690.13	1235.34	36.5621	0.040764
7	T7D4	T223	4	9B	TOSV B	Q	Q		only 2 wells positive in row A	24.4009	0.291226	1815815	334365	27.363	0.237195
7	T7D4	T224	4	10H	TOSV B	Q	Q		only 1 well positive in row A	33.2039	0.167251	6020.69	707.241	33.8892	0.232653
7	T7D4	T225	4	10B	TOSV B	Yes	Q	3,16E+04		28.6504	0.287913	122009	21205.1	29.7966	0.081646
7	T7D4	T226	4	11H	TOSV B	No	No			31.4742	0.184151	22846.8	2595.71	33.485	0.159775
7	T7D4	T227	4	11B	TOSV B	Yes	No	3,16E+04		24.1634	0.178486	1.91369e+06	199081	26.0216	0.136439
7	T7D4	T228	4	12H	TOSV B	Q	Q		only 1 well positive in row B	32.624	0.423088	422.257	150.722	34.2021	0.279063
7	T7D4	T229	4	12B	TOSV B	Yes	Q	3,16E+05		22.8404	0.0463366	419919	12064.2	25.9232	0.0937443
7	T7D4	T230	4	13H	TOSV B	Q	Q		only 2 wells positive in row A	29.5464	0.139437	4326.59	454.652	31.5146	0.104994
7	T7D4	T231	4	13B	TOSV B	Yes	Q	1,85E+05		23.3383	0.21407	408974	79395.9	26.7588	0.239294
7	T7D4	T232	4	14H	TOSV B	Yes	Yes	3,16E+02		29.8048	0.024232	57533.9	906.974	31.9738	0.171193
7	T7D4	T233	4	14B	TOSV B	Yes	Yes	2,20E+05		22.3009	0.320171	5.92668e+06	1.07373e+06	24.6434	0.094197
7	T7D4	T234	4	15H	TOSV B	No	No		blood	0	0	0	0
7	T7D4	T235	4	15B	TOSV B	No	No		blood	0	0	0	0
7	T7D4	T236	4	16H	TOSV B	Yes	Yes	3,16E+02		27.9605	0.0567854	4927.59	267.705	32.9399	1.03156
7	T7D4	T237	4	16B	TOSV B	Yes	Yes	5,62E+04		22.5411	0.144712	868484	124095	26.8159	0.477202
7	T7D4	T238	4	17H	TOSV B	Q	Q		only 2 wells positive in row A	32.3336	0.353277	158.94	21.5156	35.4324	0.470436
7	T7D4	T239	4	17B	TOSV B	Yes	Q	3,16E+04		24.6231	0.124738	119116	13875.3	29.1272	0.809887
7	T7D4	T240	4	18H	TOSV B	No	No			33.367	0.293949	7142.4	1236.99
7	T7D4	T241	4	18B	TOSV B	Yes	No	5,62E+03		24.3796	0.150859	150551	20878.6	0	0
7	T7D4	T242	4	19H	TOSV B	Q	Q		only 1 well positive in row A	29.3606	0.118343	1301.16	142.79	37.2064	0.9275
7	T7D4	T243	4	19B	TOSV B	Yes	Q	3,16E+05	blood	22.249	0.0321434	1.14032e+06	34913.1	0	0
7	T7D4	T244	4	20H	TOSV B	Q	Q		only 2 wells positive in row A	32.6824	0.197979	137.455	9.18636	0	0
7	T7D4	T245	4	20B	TOSV B	Yes	Q	1,00E+04		25.6755	0.143883	43742	5777.1	0	0
7	T7D4	T246	4	21H	TOSV B	No	No			38.4412	0.144792	137.324	20.9815	38.9786	0.110543
7	T7D4	T247	4	21B	TOSV B	Yes	No	1,10E+05		22.72	0.0824606	729013	56018.2	0	0
8	T8D0	T248	0	1	TOSV B	Yes	Yes	1,00E+05
8	T8D0	T249	0	2	TOSV B	Yes	Yes	1,00E+05
8	T8D0	T250	0	1	TOSV B	Yes	Yes	1,78E+03
8	T8D0	T251	0	2	TOSV B	Yes	Yes	3,16E+04
8	T8D4	T252	4	1H	TOSV B	Yes	Yes	1,78E+03	both aliqotes used for TCID50
8	T8D4	T253	4	1B	TOSV B	Yes	Yes	1,85E+04		27.9522	0.047038	4965.16	224.971	0	0
8	T8D4	T254	4	2H	TOSV B	Yes	Yes	1,78E+02		29.8173	0.0554831	6966.9	320.672	31.7758	0.153457
8	T8D4	T255	4	2B	TOSV B	Yes	Yes	5,62E+03		24.4625	0.152641	558058	68713.6	28.4946	0.022878
8	T8D8	T262	8	1H	TOSV B	Yes	Yes	1,78E+04	both aliqotes used for TCID50
8	T8D8	T263	8	1B	TOSV B	Yes	Yes	5,62E+04	both aliqotes used for TCID50
8	T8D8	T264	8	2H	TOSV B	Yes	Yes	1,78E+03	both aliqotes used for TCID50
8	T8D8	T265	8	2B	TOSV B	Yes	Yes	1,78E+04	both aliqotes used for TCID50
8	T8D8	T266	8	3H	TOSV B	Yes	Yes	1,00E+03	both aliqotes used for TCID50
8	T8D8	T267	8	3B	TOSV B	Yes	Yes	5,62E+04	both aliqotes used for TCID50
8	T8D8	T268	8	4H	TOSV B	Yes	Yes	5,62E+03	both aliqotes used for TCID50
8	T8D8	T269	8	4B	TOSV B	Yes	Yes	1,00E+05	both aliqotes used for TCID50
8	T8D8	T270	8	5H	TOSV B	Yes	Yes	1,00E+03	both aliqotes used for TCID50
8	T8D8	T271	8	5B	TOSV B	Yes	Yes	1,00E+04	both aliqotes used for TCID50
8	T8D8	T272	8	6H	TOSV B	Yes	Yes	5,62E+03		25.7	0.04	148000	3920
8	T8D8	T273	8	6B	TOSV B	Yes	Yes	1,00E+05		22.36	0.08	1200000	58300	25.4756	0.801535
8	T8D8	T274	8	7H	TOSV B	Yes	Yes	5,62E+03	both aliqotes used for TCID50
8	T8D8	T275	8	7B	TOSV B	Yes	Yes	3,16E+04	both aliqotes used for TCID50
8	T8D8	T276	8	8H	TOSV B	No	No		both aliqotes used for TCID50
8	T8D8	T277	8	8B	TOSV B	No	No		both aliqotes used for TCID50
8	T8D8	T278	8	9H	TOSV B	No	No		both aliqotes used for TCID50
8	T8D8	T279	8	9B	TOSV B	No	No		both aliqotes used for TCID50
8	T8D8	T280	8	10H	TOSV B	Yes	Yes	1,78E+03	both aliqotes used for TCID50
8	T8D8	T281	8	10B	TOSV B	Yes	Yes	3,16E+04	both aliqotes used for TCID50

## Sheet: P. sergenti
Number of blood feeding	Code of blood feeding	Sample code	Day post infection	Sample number (H - head, B - body)	TOSV Strain	Positive TCID50 (Q - samples below the TCID50 detection limit)	Dissemination	Titer (TCID50/ml)	Note (results TCID50)	qPCR negative strands Cp	STD Cp negative strands	Genome copy number (RNA copies/µl)	STD genome copy number	qPCR positive strands Cp	STD Cp positive strands
1	E1D0	E1	0	1	TOSV B	No	No
1	E1D0	E2	0	2	TOSV B	Yes	No	178000
1	E1D0	E3	0	1	TOSV A	Yes	No	21500
1	E1D0	E4	0	2	TOSV A	No	No
1	E1D4	E5	4	1H	TOSV B	Yes	Yes	56200		25.5002	0.0407118	696000	19326.6	29.5025	0.273008
1	E1D4	E6	4	1B	TOSV B	Yes	Yes	2150000		21.7261	0.0413161	8.72359e+06	235376	26.0403	0.259184
1	E1D4	E7	4	2H	TOSV B	No	No		blood	0	0	0	0	0	0
1	E1D4	E8	4	2B	TOSV B	Q	No		only 1 well positive in row A	37.2236	0.0702546	138.482	7.48498	0	0
1	E1D4	E9	4	1H	TOSV A	No	No
1	E1D4	E10	4	1B	TOSV A	No	No
1	E1D4	E11	4	2H	TOSV A	No	No			0	0	0	0	0	0
1	E1D4	E12	4	2B	TOSV A	No	No			35.0323	0.382675	513.305	143.117	35.8746	0.424672
1	E1D8	E13	8	1H	TOSV B	No	No
1	E1D8	E14	8	1B	TOSV B	No	No
1	E1D8	E15	8	2H	TOSV B	No	No
1	E1D8	E16	8	2B	TOSV B	No	No
1	E1D8	E17	8	3H	TOSV B	No	No
1	E1D8	E18	8	3B	TOSV B	No	No
1	E1D8	E19	8	4H	TOSV B	No	No
1	E1D8	E20	8	4B	TOSV B	No	No
1	E1D8	E21	8	5H	TOSV B	No	No
1	E1D8	E22	8	5B	TOSV B	No	No
1	E1D8	E23	8	1H	TOSV A	No	No
1	E1D8	E24	8	1B	TOSV A	No	No
1	E1D8	E25	8	2H	TOSV A	No	No
1	E1D8	E26	8	2B	TOSV A	No	No
1	E1D8	E27	8	3H	TOSV A	No	No			0	0	0	0
1	E1D8	E28	8	3B	TOSV A	No	No			0	0	0	0
1	E1D8	E29	8	4H	TOSV A	No	No
1	E1D8	E30	8	4B	TOSV A	No	No
2	E2D0	E31	0	1	TOSV B	Yes	No	541000
2	E2D4	E32	4	1H	TOSV B	No	No		blood
2	E2D4	E33	4	1B	TOSV B	No	No		blood
2	E2D4	E34	4	2H	TOSV B	No	No
2	E2D4	E35	4	2B	TOSV B	No	No
2	E2D4	E36	4	3H	TOSV B	No	No		blood
2	E2D4	E37	4	3B	TOSV B	No	No		blood
2	E2D4	E38	4	4H	TOSV B	No	No
2	E2D4	E39	4	4B	TOSV B	No	No
2	E2D4	E40	4	5H	TOSV B	No	No		blood
2	E2D4	E41	4	5B	TOSV B	No	No		blood
2	E2D4	E42	4	6H	TOSV B	No	No		blood
2	E2D4	E43	4	6B	TOSV B	No	No		blood
2	E2D8	E44	8	1H	TOSV B	No	No		blood
2	E2D8	E45	8	1B	TOSV B	No	No		blood
2	E2D8	E46	8	2H	TOSV B	No	No
2	E2D8	E47	8	2B	TOSV B	No	No
2	E2D8	E48	8	3H	TOSV B	No	No
2	E2D8	E49	8	3B	TOSV B	No	No
2	E2D8	E50	8	4H	TOSV B	No	No
2	E2D8	E51	8	4B	TOSV B	No	No
2	E2D8	E52	8	5H	TOSV B	No	No
2	E2D8	E53	8	5B	TOSV B	No	No
2	E2D8	E54	8	6H	TOSV B	No	No
2	E2D8	E55	8	6B	TOSV B	No	No
2	E2D8	E56	8	7H	TOSV B	No	No
2	E2D8	E57	8	7B	TOSV B	No	No
2	E2D8	E58	8	8H	TOSV B	No	No
2	E2D8	E59	8	8B	TOSV B	No	No
2	E2D8	E60	8	9H	TOSV B	No	No
2	E2D8	E61	8	9B	TOSV B	No	No
2	E2D8	E62	8	10H	TOSV B	No	No
2	E2D8	E63	8	10B	TOSV B	No	No
2	E2D8	E64	8	11H	TOSV B	No	No
2	E2D8	E65	8	11B	TOSV B	No	No
3	E3D0	E66	0	1	TOSV B	Yes	No	178000
3	E3D0	E67	0	2	TOSV B	Yes	No	56200
3	E3D0	E68	0	1	TOSV A	Yes	No	1000000
3	E3D0	E69	0	2	TOSV A	Yes	No	56200
3	E3D4	E70	4	1H	TOSV B	No	No
3	E3D4	E71	4	1B	TOSV B	No	No
3	E3D4	E72	4	2H	TOSV B	No	No
3	E3D4	E73	4	2B	TOSV B	No	No
3	E3D4	E74	4	3H	TOSV B	No	No		blood
3	E3D4	E75	4	3B	TOSV B	No	No		blood
3	E3D4	E76	4	4H	TOSV B	No	No		blood
3	E3D4	E77	4	4B	TOSV B	No	No		blood
3	E3D4	E78	4	1H	TOSV A	No	No
3	E3D4	E79	4	1B	TOSV A	No	No
3	E3D4	E80	4	2H	TOSV A	No	No
3	E3D4	E81	4	2B	TOSV A	No	No
3	E3D4	E82	4	3H	TOSV A	No	No
3	E3D4	E83	4	3B	TOSV A	No	No
3	E3D4	E84	4	4H	TOSV A	No	No			0	0	0	0	0	0
3	E3D4	E85	4	4B	TOSV A	No	No			37.2252	0.048006	80.4826	3.30977	38.5961	0.296891
3	E3D8	E86	8	1H	TOSV A	No	No
3	E3D8	E87	8	1B	TOSV A	No	No
3	E3D8	E88	8	2H	TOSV A	No	No
3	E3D8	E89	8	2B	TOSV A	No	No
3	E3D8	E90	8	3H	TOSV A	No	No
3	E3D8	E91	8	3B	TOSV A	No	No
3	E3D8	E92	8	4H	TOSV A	No	No
3	E3D8	E93	8	4B	TOSV A	No	No
3	E3D8	E94	8	5H	TOSV A	No	No
3	E3D8	E95	8	5B	TOSV A	No	No
3	E3D8	E96	8	6H	TOSV A	No	No
3	E3D8	E97	8	6B	TOSV A	No	No
3	E3D8	E98	8	7H	TOSV A	No	No
3	E3D8	E99	8	7B	TOSV A	No	No
3	E3D8	E100	8	8H	TOSV A	No	No			0	0	0	0
3	E3D8	E101	8	8B	TOSV A	No	No			0	0	0	0
3	E3D8	E102	8	9H	TOSV A	No	No
3	E3D8	E103	8	9B	TOSV A	No	No
3	E3D8	E104	8	10H	TOSV A	No	No
3	E3D8	E105	8	10B	TOSV A	No	No
3	E3D8	E106	8	11H	TOSV A	No	No			0	0	0	0
3	E3D8	E107	8	11B	TOSV A	No	No			0	0	0	0
3	E3D8	E108	8	12H	TOSV A	No	No			0	0	0	0
3	E3D8	E109	8	12B	TOSV A	No	No			37.7591	0.755674	37.3208	52.775
3	E3D8	E110	8	13H	TOSV A	No	No
3	E3D8	E111	8	13B	TOSV A	No	No
3	E3D8	E112	8	14H	TOSV A	No	No
3	E3D8	E113	8	14B	TOSV A	No	No
3	E3D8	E114	8	15H	TOSV A	No	No
3	E3D8	E115	8	15B	TOSV A	No	No
3	E3D8	E116	8	1H	TOSV B	No	No			0	0	0	0
3	E3D8	E117	8	1B	TOSV B	No	No			34.22	0.35	3880	661	37.0257	0.00263033
3	E3D8	E118	8	2H	TOSV B	No	No			0	0	0	0
3	E3D8	E119	8	2B	TOSV B	No	No			0	0	0	0
3	E3D8	E120	8	3H	TOSV B	No	No		blood	0	0	0	0
3	E3D8	E121	8	3B	TOSV B	No	No		blood	0	0	0	0
3	E3D8	E122	8	4H	TOSV B	No	No		blood
3	E3D8	E123	8	4B	TOSV B	No	No		blood
3	E3D8	E124	8	5H	TOSV B	No	No
3	E3D8	E125	8	5B	TOSV B	No	No
3	E3D8	E126	8	6H	TOSV B	No	No
3	E3D8	E127	8	6B	TOSV B	No	No
3	E3D8	E128	8	7H	TOSV B	No	No
3	E3D8	E129	8	7B	TOSV B	No	No
3	E3D8	E130	8	8H	TOSV B	No	No			0	0	0	0
3	E3D8	E131	8	8B	TOSV B	No	No			0	0	0	0
3	E3D8	E132	8	9H	TOSV B	Yes	Yes	3160		25.0507	0.180608	950351	120443	0	0
3	E3D8	E133	8	9B	TOSV B	Yes	Yes	178000		22.1533	0.0489926	6.58791e+06	210818	0	0
3	E3D8	E134	8	10H	TOSV B	No	No			0	0	0	0
3	E3D8	E135	8	10B	TOSV B	No	No			37.2755	1.49174	593.613	622.371	36.8608	1.38271
3	E3D8	E136	8	11H	TOSV B	Yes	Yes	18500		26.4657	0.132584	359271	33651.2	0	0
3	E3D8	E137	8	11B	TOSV B	Yes	Yes	56200		21.8133	0.106043	8.24946e+06	566741	0	0
3	E3D8	E138	8	12H	TOSV B	No	No			0	0	0	0
3	E3D8	E139	8	12B	TOSV B	No	No			0	0	0	0
3	E3D8	E140	8	13H	TOSV B	Yes	Yes	10000		25.2221	0.0679177	841916	39279.7	0	0
3	E3D8	E141	8	13B	TOSV B	Yes	Yes	56200		22.6431	0.140053	4.77785e+06	440778	0	0
3	E3D8	E142	8	14H	TOSV B	No	No			0	0	0	0
3	E3D8	E143	8	14B	TOSV B	No	No			0	0	0	0
3	E3D8	E144	8	15H	TOSV B	No	No			0	0	0	0	0	0
3	E3D8	E145	8	15B	TOSV B	No	No			32.8224	0.394705	9473.54	2153.18	34.443	0.195424
3	E3D8	E146	8	16H	TOSV B	No	No			0	0	0	0
3	E3D8	E147	8	16B	TOSV B	No	No			0	0	0	0
4	E4D0	E148	0	1	TOSV B	Yes	No	185000
4	E4D0	E149	0	2	TOSV B	Yes	No	100000
4	E4D4	E150	4	1H	TOSV B	No	No
4	E4D4	E151	4	1B	TOSV B	No	No
4	E4D4	E152	4	2H	TOSV B	No	No		blood
4	E4D4	E153	4	2B	TOSV B	No	No		blood
4	E4D4	E154	4	3H	TOSV B	No	No
4	E4D4	E155	4	3B	TOSV B	No	No
4	E4D4	E156	4	4H	TOSV B	No	No
4	E4D4	E157	4	4B	TOSV B	No	No
4	E4D4	E158	4	5H	TOSV B	No	No
4	E4D4	E159	4	5B	TOSV B	No	No
4	E4D4	E160	4	6H	TOSV B	No	No
4	E4D4	E161	4	6B	TOSV B	No	No
4	E4D4	E162	4	7H	TOSV B	No	No
4	E4D4	E163	4	7B	TOSV B	No	No
4	E4D4	E164	4	8H	TOSV B	No	No
4	E4D4	E165	4	8B	TOSV B	No	No
4	E4D4	E166	4	9H	TOSV B	No	No		blood
4	E4D4	E167	4	9B	TOSV B	No	No		blood
4	E4D4	E168	4	10H	TOSV B	No	No
4	E4D4	E169	4	10B	TOSV B	No	No
4	E4D8	E170	8	1H	TOSV B	No	No
4	E4D8	E171	8	1B	TOSV B	No	No
4	E4D8	E172	8	2H	TOSV B	No	No
4	E4D8	E173	8	2B	TOSV B	No	No
4	E4D8	E174	8	3H	TOSV B	No	No
4	E4D8	E175	8	3B	TOSV B	No	No
4	E4D8	E176	8	4H	TOSV B	No	No
4	E4D8	E177	8	4B	TOSV B	No	No
4	E4D8	E178	8	5H	TOSV B	No	No
4	E4D8	E179	8	5B	TOSV B	No	No
4	E4D8	E180	8	6H	TOSV B	No	No
4	E4D8	E181	8	6B	TOSV B	No	No
4	E4D8	E182	8	7H	TOSV B	No	No
4	E4D8	E183	8	7B	TOSV B	No	No
4	E4D8	E184	8	8H	TOSV B	No	No
4	E4D8	E185	8	8B	TOSV B	No	No
4	E4D8	E186	8	9H	TOSV B	No	No
4	E4D8	E187	8	9B	TOSV B	No	No
4	E4D8	E188	8	10H	TOSV B	No	No
4	E4D8	E189	8	10B	TOSV B	No	No
4	E4D14	E190	14	1H	TOSV B	No	No			0	0	0	0
4	E4D14	E191	14	1B	TOSV B	No	No			0	0	0	0
4	E4D14	E192	14	2H	TOSV B	Yes	Yes	5620		27.1807	0.252712	213507	34908.2	27.9352	0.360054
4	E4D14	E193	14	2B	TOSV B	Yes	Yes	1100000		25.2639	0.336191	733339	159609	26.5703	0.0628335
4	E4D14	E194	14	3H	TOSV B	No	No			0	0	0	0
4	E4D14	E195	14	3B	TOSV B	No	No			0	0	0	0
4	E4D14	E196	14	4H	TOSV B	No	No
4	E4D14	E197	14	4B	TOSV B	No	No
4	E4D14	E198	14	5H	TOSV B	No	No
4	E4D14	E199	14	5B	TOSV B	No	No
4	E4D14	E200	14	6H	TOSV B	No	No
4	E4D14	E201	14	6B	TOSV B	No	No
4	E4D14	E202	14	7H	TOSV B	No	No
4	E4D14	E203	14	7B	TOSV B	No	No
4	E4D14	E204	14	8H	TOSV B	No	No
4	E4D14	E205	14	8B	TOSV B	No	No
4	E4D14	E206	14	9H	TOSV B	No	No
4	E4D14	E207	14	9B	TOSV B	No	No
4	E4D14	E208	14	10H	TOSV B	No	No
4	E4D14	E209	14	10B	TOSV B	No	No
4	E4D14	E210	14	11H	TOSV B	No	No
4	E4D14	E211	14	11B	TOSV B	No	No
4	E4D14	E212	14	12H	TOSV B	No	No
4	E4D14	E213	14	12B	TOSV B	No	No
5	E5D0	E214	0	1	TOSV B	Yes	No	100000
5	E5D0	E215	0	2	TOSV B	Yes	No	31600
5	E5D4	E216	4	1H	TOSV B	No	No			0	0	0	0	0	0
5	E5D4	E217	4	1B	TOSV B	No	No			0	0	0	0
5	E5D4	E218	4	2H	TOSV B	No	No			0	0	0	0	0	0
5	E5D4	E219	4	2B	TOSV B	No	No			38.4036	0.114934	0.632672	0.356606	0	0
5	E5D4	E220	4	3H	TOSV B	No	No			0	0	0	0
5	E5D4	E221	4	3B	TOSV B	No	No			0	0	0	0
5	E5D4	E222	4	4H	TOSV B	No	No			0	0	0	0
5	E5D4	E223	4	4B	TOSV B	No	No			0	0	0	0
5	E5D4	E224	4	5H	TOSV B	No	No			0	0	0	0
5	E5D4	E225	4	5B	TOSV B	No	No			0	0	0	0
5	E5D4	E226	4	6H	TOSV B	No	No		blood	0	0	0	0
5	E5D4	E227	4	6B	TOSV B	No	No		blood	0	0	0	0
5	E5D4	E228	4	7H	TOSV B	No	No
5	E5D4	E229	4	7B	TOSV B	No	No
5	E5D4	E230	4	8H	TOSV B	No	No
5	E5D4	E231	4	8B	TOSV B	No	No
5	E5D4	E232	4	9H	TOSV B	No	No		blood	0	0	0	0	0	0
5	E5D4	E233	4	9B	TOSV B	Q	No		Only 1 well in row B positive	28.8756	0.300366	114588	22215.7	34.3964	0.214746
5	E5D4	E234	4	10H	TOSV B	No	No		blood
5	E5D4	E235	4	10B	TOSV B	No	No		blood
5	E5D8	E236	8	1H	TOSV B	No	No
5	E5D8	E237	8	1B	TOSV B	No	No
5	E5D8	E238	8	2H	TOSV B	No	No
5	E5D8	E239	8	2B	TOSV B	No	No
5	E5D8	E240	8	3H	TOSV B	No	No
5	E5D8	E241	8	3B	TOSV B	No	No
5	E5D8	E242	8	4H	TOSV B	No	No
5	E5D8	E243	8	4B	TOSV B	No	No
5	E5D8	E244	8	5H	TOSV B	No	No
5	E5D8	E245	8	5B	TOSV B	No	No
5	E5D8	E246	8	6H	TOSV B	No	No
5	E5D8	E247	8	6B	TOSV B	No	No
5	E5D8	E248	8	7H	TOSV B	Yes	Yes	31600		24.4316	0.194281	1.44729e+06	192725	27.4173	0.326922
5	E5D8	E249	8	7B	TOSV B	Yes	Yes	1780000		21.7618	0.0606999	8.52394e+06	338840	25.3177	0.428037
5	E5D8	E250	8	8H	TOSV B	No	No
5	E5D8	E251	8	8B	TOSV B	No	No
5	E5D8	E252	8	9H	TOSV B	No	No
5	E5D8	E253	8	9B	TOSV B	No	No
5	E5D14	E254	14	1H	TOSV B	No	No
5	E5D14	E255	14	1B	TOSV B	No	No
5	E5D14	E256	14	2H	TOSV B	No	No
5	E5D14	E257	14	2B	TOSV B	No	No
5	E5D14	E258	14	3H	TOSV B	No	No
5	E5D14	E259	14	3B	TOSV B	No	No
5	E5D14	E260	14	4H	TOSV B	No	No
5	E5D14	E261	14	4B	TOSV B	No	No
5	E5D14	E262	14	5H	TOSV B	No	No
5	E5D14	E263	14	5B	TOSV B	No	No
5	E5D14	E264	14	6H	TOSV B	No	No
5	E5D14	E265	14	6B	TOSV B	No	No
5	E5D14	E266	14	7H	TOSV B	No	No
5	E5D14	E267	14	7B	TOSV B	No	No
5	E5D14	E268	14	8H	TOSV B	No	No
5	E5D14	E269	14	8B	TOSV B	No	No
5	E5D14	E270	14	9H	TOSV B	No	No
5	E5D14	E271	14	9B	TOSV B	No	No
5	E5D14	E272	14	10H	TOSV B	Yes	Yes	31600		26.0062	0.206751	669948	84871.4	30.256	0.51648
5	E5D14	E273	14	10B	TOSV B	Yes	Yes	562000		23.7265	0.545382	2831994	990321	26.5405	0.260592
5	E5D14	E274	14	11H	TOSV B	No	No			0	0	0	0	0	0
5	E5D14	E275	14	11B	TOSV B	No	No			38.2766	1.43718	363.233	495.583	0	0
5	E5D14	E276	14	12H	TOSV B	No	No
5	E5D14	E277	14	12B	TOSV B	No	No
5	E5D14	E278	14	13H	TOSV B	No	No
5	E5D14	E279	14	13B	TOSV B	No	No
5	E5D14	E280	14	14H	TOSV B	No	No
5	E5D14	E281	14	14B	TOSV B	No	No
5	E5D14	E282	14	15H	TOSV B	No	No
5	E5D14	E283	14	15B	TOSV B	No	No
5	E5D14	E284	14	16H	TOSV B	Yes	Yes	31600		26.9167	0.125589	380476	28847.4	29.4361	0.224095
5	E5D14	E285	14	16B	TOSV B	Yes	Yes	316000		22.2597	0.444151	6904423	1777295	25.0889	0.423545
5	E5D14	E286	14	17H	TOSV B	No	No
5	E5D14	E287	14	17B	TOSV B	No	No
5	E5D14	E288	14	18H	TOSV B	Yes	Yes	56200		25.4982	0.196665	915290	110908	34.0963	0.811934
5	E5D14	E289	14	18B	TOSV B	Yes	Yes	2200000		22.0564	0.192896	7677967	903116	0	0
5	E5D14	E290	14	19H	TOSV B	No	No
5	E5D14	E291	14	19B	TOSV B	No	No
5	E5D14	E292	14	20H	TOSV B	No	No
5	E5D14	E293	14	20B	TOSV B	No	No
5	E5D14	E294	14	21H	TOSV B	No	No
5	E5D14	E295	14	21B	TOSV B	No	No
5	E5D14	E296	14	22H	TOSV B	No	No
5	E5D14	E297	14	22B	TOSV B	No	No
5	E5D14	E298	14	23H	TOSV B	No	No
5	E5D14	E299	14	23B	TOSV B	No	No
6	E6D0	E300	0	1	TOSV B	Yes	No	1000000
6	E6D0	E301	0	2	TOSV B	Yes	No	316000
6	E6D8	E302	8	1H	TOSV B	No	No
6	E6D8	E303	8	1B	TOSV B	No	No
6	E6D8	E304	8	2H	TOSV B	No	No
6	E6D8	E305	8	2B	TOSV B	No	No
6	E6D8	E306	8	3H	TOSV B	No	No
6	E6D8	E307	8	3B	TOSV B	No	No
6	E6D14	E308	14	1H	TOSV B	No	No			0	0	0	0
6	E6D14	E309	14	1B	TOSV B	No	No			0	0	0	0
6	E6D14	E310	14	2H	TOSV B	No	No			0	0	0	0	0	0
6	E6D14	E311	14	2B	TOSV B	No	No			32.8154	0.447177	7371.08	2157.63	35.2034	0.337041
6	E6D14	E312	14	3H	TOSV B	No	No			0	0	0	0
6	E6D14	E313	14	3B	TOSV B	No	No			0	0	0	0
6	E6D14	E314	14	4H	TOSV B	No	No			0	0	0	0
6	E6D14	E315	14	4B	TOSV B	No	No			0	0	0	0
7	E7D0	E316	0	1	TOSV B	Yes	No	562000
7	E7D0	E317	0	2	TOSV B	Yes	No	316000
7	E7D8	E318	8	1H	TOSV B	No	No
7	E7D8	E319	8	1B	TOSV B	No	No
7	E7D8	E320	8	2H	TOSV B	No	No
7	E7D8	E321	8	2B	TOSV B	No	No
7	E7D8	E322	8	3H	TOSV B	No	No
7	E7D8	E323	8	3B	TOSV B	No	No
7	E7D8	E324	8	4H	TOSV B	No	No
7	E7D8	E325	8	4B	TOSV B	No	No
7	E7D8	E326	8	5H	TOSV B	No	No
7	E7D8	E327	8	5B	TOSV B	No	No
7	E7D8	E328	8	6H	TOSV B	No	No
7	E7D8	E329	8	6B	TOSV B	No	No
7	E7D8	E330	8	7H	TOSV B	No	No
7	E7D8	E331	8	7B	TOSV B	No	No
7	E7D8	E332	8	8H	TOSV B	No	No
7	E7D8	E333	8	8B	TOSV B	No	No
7	E7D8	E334	8	9H	TOSV B	No	No
7	E7D8	E335	8	9B	TOSV B	No	No
7	E7D8	E336	8	10H	TOSV B	No	No
7	E7D8	E337	8	10B	TOSV B	No	No
7	E7D8	E338	8	11H	TOSV B	No	No
7	E7D8	E339	8	11B	TOSV B	No	No
7	E7D14	E340	14	1H	TOSV B	No	No
7	E7D14	E341	14	1B	TOSV B	No	No
7	E7D14	E342	14	2H	TOSV B	No	No
7	E7D14	E343	14	2B	TOSV B	No	No
7	E7D14	E344	14	3H	TOSV B	No	No
7	E7D14	E345	14	3B	TOSV B	No	No
7	E7D14	E346	14	4H	TOSV B	No	No
7	E7D14	E347	14	4B	TOSV B	No	No
8	E8D0	E348	0	1	TOSV B	Yes	No	31600
8	E8D0	E349	0	2	TOSV B	Yes	No	31600
8	E8D4	E350	4	1H	TOSV B	No	No		blood
8	E8D4	E351	4	1B	TOSV B	No	No		blood
8	E8D4	E352	4	2H	TOSV B	No	No
8	E8D4	E353	4	2B	TOSV B	No	No
8	E8D4	E354	4	3H	TOSV B	No	No		blood
8	E8D4	E355	4	3B	TOSV B	No	No		blood
8	E8D4	E356	4	4H	TOSV B	No	No
8	E8D4	E357	4	4B	TOSV B	No	No
8	E8D4	E358	4	5H	TOSV B	No	No		blood
8	E8D4	E359	4	5B	TOSV B	No	No		blood
8	E8D4	E360	4	6H	TOSV B	No	No
8	E8D4	E361	4	6B	TOSV B	No	No
8	E8D4	E362	4	7H	TOSV B	No	No
8	E8D4	E363	4	7B	TOSV B	No	No
8	E8D4	E364	4	8H	TOSV B	No	No
8	E8D4	E365	4	8B	TOSV B	No	No
8	E8D4	E366	4	9H	TOSV B	No	No
8	E8D4	E367	4	9B	TOSV B	No	No
8	E8D4	E368	4	10H	TOSV B	No	No		blood
8	E8D4	E369	4	10B	TOSV B	No	No		blood
8	E8D4	E370	4	11H	TOSV B	No	No
8	E8D4	E371	4	11B	TOSV B	No	No
8	E8D4	E372	4	12H	TOSV B	No	No		blood
8	E8D4	E373	4	12B	TOSV B	No	No		blood
8	E8D4	E374	4	13H	TOSV B	No	No
8	E8D4	E375	4	13B	TOSV B	No	No
9	E9D0	E376	0	1	TOSV A	Yes	No	1000000
9	E9D0	E377	0	2	TOSV A	Yes	No	100000
9	E9D4	E378	4	1H	TOSV A	No	No
9	E9D4	E379	4	1B	TOSV A	No	No
9	E9D4	E380	4	2H	TOSV A	No	No
9	E9D4	E381	4	2B	TOSV A	No	No
9	E9D4	E382	4	3H	TOSV A	No	No
9	E9D4	E383	4	3B	TOSV A	No	No
9	E9D4	E384	4	4H	TOSV A	No	No
9	E9D4	E385	4	4B	TOSV A	No	No
9	E9D4	E386	4	5H	TOSV A	No	No
9	E9D4	E387	4	5B	TOSV A	No	No
9	E9D4	E388	4	6H	TOSV A	No	No
9	E9D4	E389	4	6B	TOSV A	No	No
9	E9D4	E390	4	7H	TOSV A	No	No			0	0	0	0
9	E9D4	E391	4	7B	TOSV A	No	No			0	0	0	0
9	E9D4	E392	4	8H	TOSV A	No	No
9	E9D4	E393	4	8B	TOSV A	No	No
9	E9D4	E394	4	9H	TOSV A	No	No
9	E9D4	E395	4	9B	TOSV A	No	No
9	E9D4	E396	4	10H	TOSV A	Q	Q		only 2 wells positive in row A	29.5669	0.17821	29373.4	3631.66	31.5153	0.100161
9	E9D4	E397	4	10B	TOSV A	Q	Q		only 1 well positive in row A	27.2235	0.332319	139354	28392.2	26.8216	0.080744
9	E9D4	E398	4	11H	TOSV A	No	No
9	E9D4	E399	4	11B	TOSV A	No	No
9	E9D4	E400	4	12H	TOSV A	No	No
9	E9D4	E401	4	12B	TOSV A	No	No
9	E9D14	E402	14	1H	TOSV A	No	No
9	E9D14	E403	14	1B	TOSV A	No	No
9	E9D14	E404	14	2H	TOSV A	No	No
9	E9D14	E405	14	2B	TOSV A	No	No
9	E9D14	E406	14	3H	TOSV A	No	No			0	0	0	0
9	E9D14	E407	14	3B	TOSV A	No	No			0	0	0	0
9	E9D14	E408	14	4H	TOSV A	No	No			0	0	0	0
9	E9D14	E409	14	4B	TOSV A	No	No			0	0	0	0
9	E9D14	E410	14	5H	TOSV A	No	No			0	0	0	0
9	E9D14	E411	14	5B	TOSV A	No	No			0	0	0	0
10	E10D0	E412	0	1	TOSV A	Yes	No	562000
10	E10D0	E413	0	2	TOSV A	Yes	No	316000
10	E10D4	E414	4	1H	TOSV A	No	No		blood
10	E10D4	E415	4	1B	TOSV A	No	No		blood
10	E10D4	E416	4	2H	TOSV A	No	No
10	E10D4	E417	4	2B	TOSV A	No	No
10	E10D4	E418	4	3H	TOSV A	No	No		blood
10	E10D4	E419	4	3B	TOSV A	No	No		blood
10	E10D4	E420	4	4H	TOSV A	No	No		blood
10	E10D4	E421	4	4B	TOSV A	No	No		blood
10	E10D4	E422	4	5H	TOSV A	No	No
10	E10D4	E423	4	5B	TOSV A	No	No
10	E10D4	E424	4	6H	TOSV A	No	No
10	E10D4	E425	4	6B	TOSV A	No	No
10	E10D4	E426	4	7H	TOSV A	No	No		blood
10	E10D4	E427	4	7B	TOSV A	No	No		blood
10	E10D4	E428	4	8H	TOSV A	No	No
10	E10D4	E429	4	8B	TOSV A	No	No
10	E10D4	E430	4	9H	TOSV A	No	No		blood
10	E10D4	E431	4	9B	TOSV A	No	No		blood
10	E10D4	E432	4	10H	TOSV A	No	No
10	E10D4	E433	4	10B	TOSV A	No	No
10	E10D4	E434	4	11H	TOSV A	No	No
10	E10D4	E435	4	11B	TOSV A	No	No
10	E10D4	E436	4	12H	TOSV A	No	No
10	E10D4	E437	4	12B	TOSV A	No	No
10	E10D4	E438	4	13H	TOSV A	No	No		blood
10	E10D4	E439	4	13B	TOSV A	No	No		blood
10	E10D4	E440	4	14H	TOSV A	No	No		blood
10	E10D4	E441	4	14B	TOSV A	No	No		blood
10	E10D4	E442	4	15H	TOSV A	No	No
10	E10D4	E443	4	15B	TOSV A	No	No
10	E10D4	E444	4	16H	TOSV A	No	No
10	E10D4	E445	4	16B	TOSV A	No	No
10	E10D4	E446	4	17H	TOSV A	No	No		blood
10	E10D4	E447	4	17B	TOSV A	No	No		blood
10	E10D4	E448	4	18H	TOSV A	No	No
10	E10D4	E449	4	18B	TOSV A	No	No
10	E10D4	E450	4	19H	TOSV A	No	No		blood
10	E10D4	E451	4	19B	TOSV A	No	No		blood
10	E10D4	E452	4	20H	TOSV A	No	No		blood
10	E10D4	E453	4	20B	TOSV A	No	No		blood
10	E10D4	E454	4	21H	TOSV A	No	No		blood
10	E10D4	E455	4	21B	TOSV A	No	No		blood
10	E10D4	E456	4	22H	TOSV A	No	No
10	E10D4	E457	4	22B	TOSV A	No	No
10	E10D4	E458	4	23H	TOSV A	No	No
10	E10D4	E459	4	23B	TOSV A	No	No
10	E10D4	E460	4	24H	TOSV A	No	No		blood
10	E10D4	E461	4	24B	TOSV A	No	No		blood
10	E10D4	E462	4	25H	TOSV A	No	No
10	E10D4	E463	4	25B	TOSV A	No	No
10	E10D4	E464	4	26H	TOSV A	No	No
10	E10D4	E465	4	26B	TOSV A	No	No

## Sheet: P. paptasi
Number of blood feeding	Code of blood feeding	Sample code	Day post infection	Sample number (H - head, B - body)	TOSV Strain	Positive TCID50 (Q - samples below the TCID50 detection limit)	Dissemination	Titer (TCID50/ml)	Note (results TCID50)	qPCR negative strands Cp	STD Cp negative strands	Genome copy number (RNA copies/µ)	STD genome copy number	qPCR positive strands Cp	STD Cp positive strands
1	P1D0	P1	0	1	TOSV B	Yes	No	100000
1	P1D0	P2	0	1	TOSV A	Yes	No	100000
1	P1D4	P3	4	1H	TOSV B	No	No
1	P1D4	P4	4	1B	TOSV B	No	No
1	P1D4	P5	4	2H	TOSV B	No	No
1	P1D4	P6	4	2B	TOSV B	No	No
1	P1D4	P7	4	3H	TOSV B	No	No
1	P1D4	P8	4	3B	TOSV B	No	No
1	P1D4	P9	4	4H	TOSV B	No	No
1	P1D4	P10	4	4B	TOSV B	No	No
1	P1D4	P11	4	5H	TOSV B	No	No
1	P1D4	P12	4	5B	TOSV B	No	No
1	P1D4	P13	4	6H	TOSV B	No	No
1	P1D4	P14	4	6B	TOSV B	No	No
1	P1D4	P15	4	7H	TOSV B	No	No
1	P1D4	P16	4	7B	TOSV B	No	No
1	P1D4	P17	4	8H	TOSV B	No	No
1	P1D4	P18	4	8B	TOSV B	No	No
1	P1D4	P19	4	9H	TOSV B	No	No
1	P1D4	P20	4	9B	TOSV B	No	No
1	P1D4	P21	4	10H	TOSV B	No	No
1	P1D4	P22	4	10B	TOSV B	No	No
1	P1D4	P23	4	1H	TOSV A	No	No
1	P1D4	P24	4	1B	TOSV A	No	No
1	P1D4	P25	4	2H	TOSV A	No	No
1	P1D4	P26	4	2B	TOSV A	No	No
1	P1D4	P27	4	3H	TOSV A	No	No
1	P1D4	P28	4	3B	TOSV A	No	No
1	P1D4	P29	4	4H	TOSV A	No	No
1	P1D4	P30	4	4B	TOSV A	No	No
1	P1D4	P31	4	5H	TOSV A	No	No
1	P1D4	P32	4	5B	TOSV A	No	No
1	P1D4	P33	4	6H	TOSV A	No	No
1	P1D4	P34	4	6B	TOSV A	No	No
1	P1D4	P35	4	7H	TOSV A	No	No
1	P1D4	P36	4	7B	TOSV A	No	No
1	P1D4	P37	4	8H	TOSV A	No	No
1	P1D4	P38	4	8B	TOSV A	No	No
1	P1D4	P39	4	9H	TOSV A	No	No
1	P1D4	P40	4	9B	TOSV A	No	No
1	P1D4	P41	4	10H	TOSV A	No	No
1	P1D4	P42	4	10B	TOSV A	No	No
1	P1D4	P43	4	11H	TOSV A	No	No
1	P1D4	P44	4	11B	TOSV A	No	No
1	P1D8	P45	8	1H	TOSV B	No	No
1	P1D8	P46	8	1B	TOSV B	No	No
1	P1D8	P47	8	2H	TOSV B	No	No
1	P1D8	P48	8	2B	TOSV B	No	No
1	P1D8	P49	8	3H	TOSV B	No	No
1	P1D8	P50	8	3B	TOSV B	No	No
1	P1D8	P51	8	4H	TOSV B	No	No
1	P1D8	P52	8	4B	TOSV B	No	No
1	P1D8	P53	8	5H	TOSV B	No	No
1	P1D8	P54	8	5B	TOSV B	No	No
1	P1D8	P55	8	6H	TOSV B	No	No
1	P1D8	P56	8	6B	TOSV B	No	No
1	P1D8	P57	8	7H	TOSV B	No	No
1	P1D8	P58	8	7B	TOSV B	No	No
1	P1D8	P59	8	8H	TOSV B	No	No
1	P1D8	P60	8	8B	TOSV B	No	No
1	P1D8	P61	8	9H	TOSV B	No	No
1	P1D8	P62	8	9B	TOSV B	No	No
1	P1D8	P63	8	10H	TOSV B	No	No
1	P1D8	P64	8	10B	TOSV B	No	No
1	P1D8	P65	8	11H	TOSV B	No	No
1	P1D8	P66	8	11B	TOSV B	No	No
1	P1D8	P67	8	12H	TOSV B	No	No
1	P1D8	P68	8	12B	TOSV B	No	No
1	P1D8	P69	8	13H	TOSV B	No	No
1	P1D8	P70	8	13B	TOSV B	No	No
1	P1D8	P71	8	1H	TOSV A	No	No
1	P1D8	P72	8	1B	TOSV A	No	No
1	P1D8	P73	8	2H	TOSV A	No	No
1	P1D8	P74	8	2B	TOSV A	No	No
1	P1D8	P75	8	3H	TOSV A	No	No
1	P1D8	P76	8	3B	TOSV A	No	No
1	P1D8	P77	8	4H	TOSV A	No	No
1	P1D8	P78	8	4B	TOSV A	No	No
1	P1D8	P79	8	5H	TOSV A	No	No
1	P1D8	P80	8	5B	TOSV A	No	No
1	P1D8	P81	8	6H	TOSV A	No	No
1	P1D8	P82	8	6B	TOSV A	No	No
1	P1D8	P83	8	7H	TOSV A	No	No
1	P1D8	P84	8	7B	TOSV A	No	No
1	P1D8	P85	8	8H	TOSV A	No	No
1	P1D8	P86	8	8B	TOSV A	No	No
1	P1D8	P87	8	9H	TOSV A	No	No
1	P1D8	P88	8	9B	TOSV A	No	No
1	P1D8	P89	8	10H	TOSV A	No	No
1	P1D8	P90	8	10B	TOSV A	No	No
1	P1D8	P91	8	11H	TOSV A	No	No
1	P1D8	P92	8	11B	TOSV A	No	No
1	P1D8	P93	8	12H	TOSV A	No	No
1	P1D8	P94	8	12B	TOSV A	No	No
1	P1D14	P95	14	1H	TOSV B	No	No
1	P1D14	P96	14	1B	TOSV B	No	No
1	P1D14	P97	14	2H	TOSV B	No	No
1	P1D14	P98	14	2B	TOSV B	No	No
1	P1D14	P99	14	3H	TOSV B	No	No
1	P1D14	P100	14	3B	TOSV B	No	No
1	P1D14	P101	14	4H	TOSV B	No	No
1	P1D14	P102	14	4B	TOSV B	No	No
1	P1D14	P103	14	5H	TOSV B	No	No
1	P1D14	P104	14	5B	TOSV B	No	No
1	P1D14	P105	14	6H	TOSV B	No	No
1	P1D14	P106	14	6B	TOSV B	No	No
1	P1D14	P107	14	7H	TOSV B	No	No
1	P1D14	P108	14	7B	TOSV B	No	No
1	P1D14	P109	14	8H	TOSV B	No	No			0	0	0	0
1	P1D14	P110	14	8B	TOSV B	No	No			0	0	0	0
1	P1D14	P111	14	9H	TOSV B	No	No			0	0	0	0
1	P1D14	P112	14	9B	TOSV B	No	No			0	0	0	0
1	P1D14	P113	14	10H	TOSV B	No	No			0	0	0	0	0	0
1	P1D14	P114	14	10B	TOSV B	No	No			33.6632	0.080067	8028.42	396.872	38.066	0.28473
1	P1D14	P115	14	11H	TOSV B	No	No			0	0	0	0	0	0
1	P1D14	P116	14	11B	TOSV B	No	No			38.4169	0.611932	310	227	38.6212	0.15443
1	P1D14	P117	14	12H	TOSV B	No	No			0	0	0	0
1	P1D14	P118	14	12B	TOSV B	No	No			0	0	0	0
1	P1D14	P119	14	13H	TOSV B	No	No			0	0	0	0
1	P1D14	P120	14	13B	TOSV B	No	No			0	0	0	0
1	P1D14	P121	14	14H	TOSV B	No	No
1	P1D14	P122	14	14B	TOSV B	No	No
1	P1D14	P123	14	15H	TOSV B	No	No
1	P1D14	P124	14	15B	TOSV B	No	No
1	P1D14	P125	14	16H	TOSV B	No	No
1	P1D14	P126	14	16B	TOSV B	No	No
1	P1D14	P127	14	17H	TOSV B	No	No
1	P1D14	P128	14	17B	TOSV B	No	No
1	P1D14	P129	14	18H	TOSV B	No	No
1	P1D14	P130	14	18B	TOSV B	No	No
1	P1D14	P131	14	19H	TOSV B	No	No
1	P1D14	P132	14	19B	TOSV B	No	No
1	P1D14	P133	14	20H	TOSV B	No	No
1	P1D14	P134	14	20B	TOSV B	No	No
1	P1D14	P135	14	21H	TOSV B	No	No
1	P1D14	P136	14	21B	TOSV B	No	No
1	P1D14	P137	14	22H	TOSV B	No	No
1	P1D14	P138	14	22B	TOSV B	No	No
1	P1D14	P139	14	23H	TOSV B	No	No
1	P1D14	P140	14	23B	TOSV B	No	No
1	P1D14	P141	14	1H	TOSV A	No	No
1	P1D14	P142	14	1B	TOSV A	No	No
1	P1D14	P143	14	2H	TOSV A	No	No			0	0	0	0
1	P1D14	P144	14	2B	TOSV A	No	No			0	0	0	0
1	P1D14	P145	14	3H	TOSV A	No	No
1	P1D14	P146	14	3B	TOSV A	No	No
1	P1D14	P147	14	4H	TOSV A	No	No
1	P1D14	P148	14	4B	TOSV A	No	No
1	P1D14	P149	14	5H	TOSV A	No	No
1	P1D14	P150	14	5B	TOSV A	No	No
1	P1D14	P151	14	6H	TOSV A	No	No			0	0	0	0
1	P1D14	P152	14	6B	TOSV A	No	No			0	0	0	0
1	P1D14	P153	14	7H	TOSV A	No	No			0	0	0	0
1	P1D14	P154	14	7B	TOSV A	No	No			0	0	0	0
1	P1D14	P155	14	8H	TOSV A	No	No
1	P1D14	P156	14	8B	TOSV A	No	No
1	P1D14	P157	14	9H	TOSV A	No	No
1	P1D14	P158	14	9B	TOSV A	No	No
2	P2D0	P159	0	1	TOSV B	Yes	No	562000
2	P2D0	P160	0	2	TOSV B	Yes	No	316000
2	P2D0	P161	0	3	TOSV B	Yes	No	5620
2	P2D0	P162	0	1	TOSV A	Yes	No	185000
2	P2D0	P163	0	2	TOSV A	Yes	No	178000
2	P2D0	P164	0	3	TOSV A	Yes	No	178000
2	P2D4	P165	4	1H	TOSV B	No	No			0	0	0	0
2	P2D4	P166	4	1B	TOSV B	No	No			0	0	0	0
2	P2D4	P167	4	2H	TOSV B	No	No			0	0	0	0
2	P2D4	P168	4	2B	TOSV B	No	No			0	0	0	0
2	P2D4	P169	4	3H	TOSV B	No	No			0	0	0	0
2	P2D4	P170	4	3B	TOSV B	No	No			0	0	0	0
2	P2D4	P171	4	4H	TOSV B	No	No			0	0	0	0
2	P2D4	P172	4	4B	TOSV B	No	No			0	0	0	0
2	P2D4	P173	4	5H	TOSV B	No	No			0	0	0	0
2	P2D4	P174	4	5B	TOSV B	No	No			0	0	0	0
2	P2D4	P175	4	6H	TOSV B	No	No			0	0	0	0
2	P2D4	P176	4	6B	TOSV B	No	No			0	0	0	0
2	P2D4	P177	4	7H	TOSV B	No	No
2	P2D4	P178	4	7B	TOSV B	No	No
2	P2D4	P179	4	8H	TOSV B	No	No
2	P2D4	P180	4	8B	TOSV B	No	No
2	P2D4	P181	4	9H	TOSV B	No	No
2	P2D4	P182	4	9B	TOSV B	No	No
2	P2D4	P183	4	10H	TOSV B	No	No
2	P2D4	P184	4	10B	TOSV B	No	No
2	P2D4	P185	4	1H	TOSV A	No	No			0	0	0	0	0	0
2	P2D4	P186	4	1B	TOSV A	No	No			38.4	1.71	2440	1740	39.3198	0.961989
2	P2D4	P187	4	2H	TOSV A	No	No			0	0	0	0
2	P2D4	P188	4	2B	TOSV A	No	No			0	0	0	0
2	P2D4	P189	4	3H	TOSV A	No	No			0	0	0	0
2	P2D4	P190	4	3B	TOSV A	No	No			0	0	0	0
2	P2D4	P191	4	4H	TOSV A	No	No
2	P2D4	P192	4	4B	TOSV A	No	No
2	P2D4	P193	4	5H	TOSV A	No	No
2	P2D4	P194	4	5B	TOSV A	No	No
2	P2D4	P195	4	6H	TOSV A	No	No
2	P2D4	P196	4	6B	TOSV A	No	No
2	P2D4	P197	4	7H	TOSV A	No	No		blood
2	P2D4	P198	4	7B	TOSV A	No	No		blood
2	P2D4	P199	4	8H	TOSV A	No	No
2	P2D4	P200	4	8B	TOSV A	No	No
2	P2D4	P201	4	9H	TOSV A	No	No
2	P2D4	P202	4	9B	TOSV A	No	No
2	P2D4	P203	4	10H	TOSV A	No	No
2	P2D4	P204	4	10B	TOSV A	No	No
2	P2D8	P205	8	1H	TOSV B	No	No
2	P2D8	P206	8	1B	TOSV B	No	No
2	P2D8	P207	8	2H	TOSV B	No	No			0	0	0	0
2	P2D8	P208	8	2B	TOSV B	No	No			0	0	0	0
2	P2D8	P209	8	3H	TOSV B	No	No			0	0	0	0
2	P2D8	P210	8	3B	TOSV B	No	No			0	0	0	0
2	P2D8	P211	8	4H	TOSV B	No	No			0	0	0	0
2	P2D8	P212	8	4B	TOSV B	No	No			0	0	0	0
2	P2D8	P213	8	5H	TOSV B	No	No			0	0	0	0
2	P2D8	P214	8	5B	TOSV B	No	No			0	0	0	0
2	P2D8	P215	8	6H	TOSV B	No	No			0	0	0	0
2	P2D8	P216	8	6B	TOSV B	No	No			0	0	0	0
2	P2D8	P217	8	7H	TOSV B	No	No			0	0	0	0
2	P2D8	P218	8	7B	TOSV B	No	No			0	0	0	0
2	P2D8	P219	8	8H	TOSV B	No	No
2	P2D8	P220	8	8B	TOSV B	No	No
2	P2D8	P221	8	9H	TOSV B	No	No
2	P2D8	P222	8	9B	TOSV B	No	No
2	P2D8	P223	8	10H	TOSV B	No	No
2	P2D8	P224	8	10B	TOSV B	No	No
2	P2D8	P225	8	11H	TOSV B	No	No
2	P2D8	P226	8	11B	TOSV B	No	No
2	P2D8	P227	8	12H	TOSV B	No	No
2	P2D8	P228	8	12B	TOSV B	No	No
2	P2D8	P229	8	1H	TOSV A	No	No
2	P2D8	P230	8	1B	TOSV A	No	No
2	P2D8	P231	8	2H	TOSV A	No	No			0	0	0	0
2	P2D8	P232	8	2B	TOSV A	No	No			0	0	0	0
2	P2D8	P233	8	3H	TOSV A	No	No
2	P2D8	P234	8	3B	TOSV A	No	No
2	P2D8	P235	8	4H	TOSV A	No	No
2	P2D8	P236	8	4B	TOSV A	No	No
2	P2D8	P237	8	5H	TOSV A	No	No
2	P2D8	P238	8	5B	TOSV A	No	No
2	P2D8	P239	8	6H	TOSV A	No	No
2	P2D8	P240	8	6B	TOSV A	No	No
2	P2D8	P241	8	7H	TOSV A	No	No			0	0	0	0
2	P2D8	P242	8	7B	TOSV A	No	No			0	0	0	0
2	P2D8	P243	8	8H	TOSV A	No	No
2	P2D8	P244	8	8B	TOSV A	No	No
2	P2D8	P245	8	9H	TOSV A	No	No			0	0	0	0
2	P2D8	P246	8	9B	TOSV A	No	No			0	0	0	0
2	P2D8	P247	8	10H	TOSV A	No	No
2	P2D8	P248	8	10B	TOSV A	No	No
2	P2D8	P249	8	11H	TOSV A	No	No
2	P2D8	P250	8	11B	TOSV A	No	No
2	P2D8	P251	8	12H	TOSV A	No	No
2	P2D8	P252	8	12B	TOSV A	No	No
2	P2D8	P253	8	13H	TOSV A	No	No
2	P2D8	P254	8	13B	TOSV A	No	No
2	P2D14	P255	14	1H	TOSV B	No	No
2	P2D14	P256	14	1B	TOSV B	No	No
2	P2D14	P257	14	2H	TOSV B	No	No
2	P2D14	P258	14	2B	TOSV B	No	No
2	P2D14	P259	14	3H	TOSV B	No	No
2	P2D14	P260	14	3B	TOSV B	No	No
2	P2D14	P261	14	4H	TOSV B	No	No
2	P2D14	P262	14	4B	TOSV B	No	No
2	P2D14	P263	14	5H	TOSV B	No	No
2	P2D14	P264	14	5B	TOSV B	No	No
2	P2D14	P265	14	6H	TOSV B	No	No
2	P2D14	P266	14	6B	TOSV B	No	No
2	P2D14	P267	14	7H	TOSV B	No	No
2	P2D14	P268	14	7B	TOSV B	No	No
2	P2D14	P269	14	8H	TOSV B	No	No
2	P2D14	P270	14	8B	TOSV B	No	No
2	P2D14	P271	14	9H	TOSV B	No	No
2	P2D14	P272	14	9B	TOSV B	No	No
2	P2D14	P273	14	10H	TOSV B	No	No
2	P2D14	P274	14	10B	TOSV B	No	No
2	P2D14	P275	14	11H	TOSV B	No	No
2	P2D14	P276	14	11B	TOSV B	No	No
2	P2D14	P277	14	12H	TOSV B	No	No
2	P2D14	P278	14	12B	TOSV B	No	No
2	P2D14	P279	14	13H	TOSV B	No	No
2	P2D14	P280	14	13B	TOSV B	No	No
2	P2D14	P281	14	14H	TOSV B	No	No
2	P2D14	P282	14	14B	TOSV B	No	No
2	P2D14	P283	14	15H	TOSV B	No	No
2	P2D14	P284	14	15B	TOSV B	No	No
2	P2D14	P285	14	16H	TOSV B	No	No
2	P2D14	P286	14	16B	TOSV B	No	No
2	P2D14	P287	14	17H	TOSV B	No	No
2	P2D14	P288	14	17B	TOSV B	No	No
2	P2D14	P289	14	18H	TOSV B	No	No
2	P2D14	P290	14	18B	TOSV B	No	No
2	P2D14	P291	14	19H	TOSV B	No	No
2	P2D14	P292	14	19B	TOSV B	No	No
2	P2D14	P293	14	20H	TOSV B	No	No
2	P2D14	P294	14	20B	TOSV B	No	No
2	P2D14	P295	14	21H	TOSV B	No	No
2	P2D14	P296	14	21B	TOSV B	No	No
2	P2D14	P297	14	22H	TOSV B	No	No
2	P2D14	P298	14	22B	TOSV B	No	No
2	P2D14	P299	14	23H	TOSV B	No	No
2	P2D14	P300	14	23B	TOSV B	No	No
2	P2D14	P301	14	24H	TOSV B	No	No
2	P2D14	P302	14	24B	TOSV B	No	No
2	P2D14	P303	14	25H	TOSV B	No	No
2	P2D14	P304	14	25B	TOSV B	No	No
2	P2D14	P305	14	26H	TOSV B	No	No
2	P2D14	P306	14	26B	TOSV B	No	No
2	P2D14	P307	14	27H	TOSV B	No	No
2	P2D14	P308	14	27B	TOSV B	No	No
2	P2D14	P309	14	1H	TOSV A	No	No
2	P2D14	P310	14	1B	TOSV A	No	No
2	P2D14	P311	14	2H	TOSV A	No	No
2	P2D14	P312	14	2B	TOSV A	No	No
2	P2D14	P313	14	3H	TOSV A	No	No
2	P2D14	P314	14	3B	TOSV A	No	No
2	P2D14	P315	14	4H	TOSV A	No	No
2	P2D14	P316	14	4B	TOSV A	No	No
2	P2D14	P317	14	5H	TOSV A	No	No
2	P2D14	P318	14	5B	TOSV A	No	No
2	P2D14	P319	14	6H	TOSV A	No	No
2	P2D14	P320	14	6B	TOSV A	No	No
2	P2D14	P321	14	7H	TOSV A	No	No
2	P2D14	P322	14	7B	TOSV A	No	No
2	P2D14	P323	14	8H	TOSV A	No	No
2	P2D14	P324	14	8B	TOSV A	No	No
2	P2D14	P325	14	9H	TOSV A	No	No
2	P2D14	P326	14	9B	TOSV A	No	No
2	P2D14	P327	14	10H	TOSV A	No	No
2	P2D14	P328	14	10B	TOSV A	No	No
2	P2D14	P329	14	11H	TOSV A	No	No
2	P2D14	P330	14	11B	TOSV A	No	No
2	P2D14	P331	14	12H	TOSV A	No	No
2	P2D14	P332	14	12B	TOSV A	No	No
2	P2D14	P333	14	13H	TOSV A	No	No
2	P2D14	P334	14	13B	TOSV A	No	No
2	P2D14	P335	14	14H	TOSV A	No	No
2	P2D14	P336	14	14B	TOSV A	No	No
2	P2D14	P337	14	15H	TOSV A	No	No
2	P2D14	P338	14	15B	TOSV A	No	No
2	P2D14	P339	14	16H	TOSV A	No	No
2	P2D14	P340	14	16B	TOSV A	No	No
2	P2D14	P341	14	17H	TOSV A	No	No
2	P2D14	P342	14	17B	TOSV A	No	No
2	P2D14	P343	14	18H	TOSV A	No	No
2	P2D14	P344	14	18B	TOSV A	No	No
2	P2D14	P345	14	19H	TOSV A	No	No
2	P2D14	P346	14	19B	TOSV A	No	No
2	P2D14	P347	14	20H	TOSV A	No	No
2	P2D14	P348	14	20B	TOSV A	No	No
2	P2D14	P349	14	21H	TOSV A	No	No
2	P2D14	P350	14	21B	TOSV A	No	No
2	P2D14	P351	14	22H	TOSV A	No	No
2	P2D14	P352	14	22B	TOSV A	No	No
2	P2D14	P353	14	23H	TOSV A	No	No
2	P2D14	P354	14	23B	TOSV A	No	No
2	P2D14	P355	14	24H	TOSV A	No	No
2	P2D14	P356	14	24B	TOSV A	No	No
2	P2D14	P357	14	25H	TOSV A	No	No
2	P2D14	P358	14	25B	TOSV A	No	No
2	P2D14	P359	14	26H	TOSV A	No	No
2	P2D14	P360	14	26B	TOSV A	No	No
2	P2D14	P361	14	27H	TOSV A	No	No
2	P2D14	P362	14	27B	TOSV A	No	No

## Sheet: S. schwetzi
Number of blood feeding	Code of blood feeding	Sample code	Day post infection	Sample number (H - head, B - body)	TOSV Strain	Positive TCID50 (Q - samples below the TCID50 detection limit)	Dissemination	Titer (TCID50/ml)	Note (results TCID50)	qPCR negative strands Cp	STD Cp negative strands	Genome copy number (RNA copies/µl)	STD genome copy number	qPCR positive strands Cp	STD Cp positive strands
1	C1D0	C1	0	1	TOSV B	Yes	No	100000
1	C1D0	C2	0	2	TOSV B	Yes	No	178000
1	C1D4	C3	4	1H	TOSV B	No	No			0	0	0	0	0	0
1	C1D4	C4	4	1B	TOSV B	Yes	No	1780	blood	30.06	0.09	9780	560	33.6826	0.463277
1	C1D4	C5	4	2H	TOSV B	No	No
1	C1D4	C6	4	2B	TOSV B	No	No
1	C1D4	C7	4	3H	TOSV B	No	No
1	C1D4	C8	4	3B	TOSV B	No	No		blood
1	C1D4	C9	4	4H	TOSV B	No	No
1	C1D4	C10	4	4B	TOSV B	No	No
1	C1D4	C11	4	5H	TOSV B	No	No
1	C1D4	C12	4	5B	TOSV B	No	No
1	C1D4	C13	4	6H	TOSV B	No	No
1	C1D4	C14	4	6B	TOSV B	No	No
1	C1D4	C15	4	7H	TOSV B	No	No
1	C1D4	C16	4	7B	TOSV B	No	No
1	C1D4	C17	4	8H	TOSV B	No	No		blood
1	C1D4	C18	4	8B	TOSV B	No	No		blood
1	C1D4	C19	4	9H	TOSV B	No	No		blood
1	C1D4	C20	4	9B	TOSV B	No	No		blood
1	C1D4	C21	4	10H	TOSV B	No	No
1	C1D4	C22	4	10B	TOSV B	No	No
1	C1D8	C23	8	1H	TOSV B	No	No
1	C1D8	C24	8	1B	TOSV B	No	No
1	C1D8	C25	8	2H	TOSV B	No	No
1	C1D8	C26	8	2B	TOSV B	No	No
1	C1D8	C27	8	3H	TOSV B	No	No
1	C1D8	C28	8	3B	TOSV B	No	No
1	C1D8	C29	8	4H	TOSV B	No	No
1	C1D8	C30	8	4B	TOSV B	No	No
1	C1D8	C31	8	5H	TOSV B	No	No
1	C1D8	C32	8	5B	TOSV B	No	No
1	C1D8	C33	8	6H	TOSV B	No	No
1	C1D8	C34	8	6B	TOSV B	No	No
1	C1D8	C35	8	7H	TOSV B	No	No
1	C1D8	C36	8	7B	TOSV B	No	No
1	C1D8	C37	8	8H	TOSV B	No	No
1	C1D8	C38	8	8B	TOSV B	No	No
1	C1D8	C39	8	9H	TOSV B	No	No
1	C1D8	C40	8	9B	TOSV B	No	No
1	C1D8	C41	8	10H	TOSV B	No	No
1	C1D8	C42	8	10B	TOSV B	No	No
1	C1D8	C43	8	11H	TOSV B	No	No
1	C1D8	C44	8	11B	TOSV B	No	No
1	C1D8	C45	8	12H	TOSV B	No	No
1	C1D8	C46	8	12B	TOSV B	No	No
1	C1D8	C47	8	13H	TOSV B	No	No
1	C1D8	C48	8	13B	TOSV B	No	No
1	C1D8	C49	8	14H	TOSV B	No	No
1	C1D8	C50	8	14B	TOSV B	No	No
1	C1D8	C51	8	15H	TOSV B	No	No
1	C1D8	C52	8	15B	TOSV B	No	No
1	C1D14	C53	14	1H	TOSV B	No	No			0	0	0	0
1	C1D14	C54	14	1B	TOSV B	No	No			0	0	0	0
1	C1D14	C55	14	2H	TOSV B	No	No			0	0	0	0
1	C1D14	C56	14	2B	TOSV B	No	No			0	0	0	0
1	C1D14	C57	14	3H	TOSV B	No	No			0	0	0	0	0	0
1	C1D14	C58	14	3B	TOSV B	No	No			33.9783	0.322544	3405.89	670.482	38.1797	0.367266
1	C1D14	C59	14	4H	TOSV B	No	No			0	0	0	0
1	C1D14	C60	14	4B	TOSV B	No	No			0	0	0	0
1	C1D14	C61	14	5H	TOSV B	No	No			0	0	0	0
1	C1D14	C62	14	5B	TOSV B	No	No			0	0	0	0
1	C1D14	C63	14	6H	TOSV B	No	No			0	0	0	0
1	C1D14	C64	14	6B	TOSV B	No	No			0	0	0	0
1	C1D14	C65	14	7H	TOSV B	No	No
1	C1D14	C66	14	7B	TOSV B	No	No
1	C1D14	C67	14	8H	TOSV B	No	No
1	C1D14	C68	14	8B	TOSV B	No	No
1	C1D14	C69	14	9H	TOSV B	No	No
1	C1D14	C70	14	9B	TOSV B	No	No
1	C1D14	C71	14	10H	TOSV B	No	No
1	C1D14	C72	14	10B	TOSV B	No	No
1	C1D18	C73	18	1H	TOSV B	No	No
1	C1D18	C74	18	1B	TOSV B	No	No
1	C1D18	C75	18	2H	TOSV B	No	No
1	C1D18	C76	18	2B	TOSV B	No	No
1	C1D18	C77	18	3H	TOSV B	No	No
1	C1D18	C78	18	3B	TOSV B	No	No
1	C1D18	C79	18	4H	TOSV B	No	No
1	C1D18	C80	18	4B	TOSV B	No	No
1	C1D18	C81	18	5H	TOSV B	No	No
1	C1D18	C82	18	5B	TOSV B	No	No
1	C1D18	C83	18	6H	TOSV B	No	No
1	C1D18	C84	18	6B	TOSV B	No	No
1	C1D18	C85	18	7H	TOSV B	No	No
1	C1D18	C86	18	7B	TOSV B	No	No
1	C1D18	C87	18	8H	TOSV B	No	No
1	C1D18	C88	18	8B	TOSV B	No	No
1	C1D18	C89	18	9H	TOSV B	No	No
1	C1D18	C90	18	9B	TOSV B	No	No
1	C1D18	C91	18	10H	TOSV B	No	No
1	C1D18	C92	18	10B	TOSV B	No	No
1	C1D18	C93	18	11H	TOSV B	No	No
1	C1D18	C94	18	11B	TOSV B	No	No
1	C1D18	C95	18	12H	TOSV B	No	No
1	C1D18	C96	18	12B	TOSV B	No	No
2	C2D0	C97	0	1	TOSV B	Yes	No	5620
2	C2D0	C98	0	2	TOSV B	Yes	No	17800
2	C2D4	C99	4	1H	TOSV B	No	No			0	0	0	0
2	C2D4	C100	4	1B	TOSV B	No	No			0	0	0	0
2	C2D4	C101	4	2H	TOSV B	No	No			0	0	0	0
2	C2D4	C102	4	2B	TOSV B	No	No			0	0	0	0
2	C2D4	C103	4	3H	TOSV B	No	No			0	0	0	0
2	C2D4	C104	4	3B	TOSV B	No	No			0	0	0	0
2	C2D4	C105	4	4H	TOSV B	No	No			0	0	0	0
2	C2D4	C106	4	4B	TOSV B	No	No			0	0	0	0
2	C2D4	C107	4	5H	TOSV B	No	No		blood	0	0	0	0
2	C2D4	C108	4	5B	TOSV B	No	No		blood	0	0	0	0
2	C2D4	C109	4	6H	TOSV B	No	No			0	0	0	0
2	C2D4	C110	4	6B	TOSV B	No	No			0	0	0	0
2	C2D4	C111	4	7H	TOSV B	No	No
2	C2D4	C112	4	7B	TOSV B	No	No
2	C2D4	C113	4	8H	TOSV B	No	No
2	C2D4	C114	4	8B	TOSV B	No	No
2	C2D4	C115	4	9H	TOSV B	No	No		blood
2	C2D4	C116	4	9B	TOSV B	No	No		blood
2	C2D4	C117	4	10H	TOSV B	No	No
2	C2D4	C118	4	10B	TOSV B	No	No
2	C2D4	C119	4	11H	TOSV B	No	No
2	C2D4	C120	4	11B	TOSV B	No	No
2	C2D4	C121	4	12H	TOSV B	No	No		blood
2	C2D4	C122	4	12B	TOSV B	No	No		blood
2	C2D8	C123	8	1H	TOSV B	No	No			0	0	0	0
2	C2D8	C124	8	1B	TOSV B	No	No			0	0	0	0
2	C2D8	C125	8	2H	TOSV B	No	No			0	0	0	0
2	C2D8	C126	8	2B	TOSV B	No	No			0	0	0	0
2	C2D8	C127	8	3H	TOSV B	No	No			0	0	0	0
2	C2D8	C128	8	3B	TOSV B	No	No			0	0	0	0
2	C2D8	C129	8	4H	TOSV B	No	No			0	0	0	0
2	C2D8	C130	8	4B	TOSV B	No	No			0	0	0	0
2	C2D8	C131	8	5H	TOSV B	No	No			0	0	0	0
2	C2D8	C132	8	5B	TOSV B	No	No			0	0	0	0
2	C2D8	C133	8	6H	TOSV B	No	No			0	0	0	0
2	C2D8	C134	8	6B	TOSV B	No	No			0	0	0	0
2	C2D8	C135	8	7H	TOSV B	No	No
2	C2D8	C136	8	7B	TOSV B	No	No
2	C2D8	C137	8	8H	TOSV B	No	No
2	C2D8	C138	8	8B	TOSV B	No	No
2	C2D8	C139	8	9H	TOSV B	No	No
2	C2D8	C140	8	9B	TOSV B	No	No
2	C2D8	C141	8	10H	TOSV B	No	No		blood
2	C2D8	C142	8	10B	TOSV B	No	No		blood
2	C2D8	C143	8	11H	TOSV B	No	No
2	C2D8	C144	8	11B	TOSV B	No	No
2	C2D8	C145	8	12H	TOSV B	No	No
2	C2D8	C146	8	12B	TOSV B	No	No
2	C2D8	C147	8	13 H	TOSV B	No	No
2	C2D8	C148	8	13 B	TOSV B	No	No
3	C3D0	C149	0	1	TOSV B	Yes	No	316000
3	C3D0	C150	0	2	TOSV B	Yes	No	56200
3	C3D4	C151	4	1H	TOSV B	No	No		blood	0	0	0	0
3	C3D4	C152	4	1B	TOSV B	No	No		blood	31.25	0.56	4800	1500	33.1063	0.280177
3	C3D4	C153	4	2H	TOSV B	No	No			0	0	0	0
3	C3D4	C154	4	2B	TOSV B	No	No
3	C3D4	C155	4	3H	TOSV B	No	No
3	C3D4	C156	4	3B	TOSV B	No	No
3	C3D4	C157	4	4H	TOSV B	No	No		blood
3	C3D4	C158	4	4B	TOSV B	No	No		blood
3	C3D4	C159	4	5H	TOSV B	No	No
3	C3D4	C160	4	5B	TOSV B	No	No
3	C3D4	C161	4	6H	TOSV B	No	No
3	C3D4	C162	4	6B	TOSV B	No	No
3	C3D4	C163	4	7H	TOSV B	No	No
3	C3D4	C164	4	7B	TOSV B	No	No
3	C3D4	C165	4	8H	TOSV B	No	No
3	C3D4	C166	4	8B	TOSV B	No	No
3	C3D4	C167	4	9H	TOSV B	No	No
3	C3D4	C168	4	9B	TOSV B	No	No
3	C3D4	C169	4	10H	TOSV B	No	No		blood	0	0	0	0
3	C3D4	C170	4	10B	TOSV B	Yes	No	562	blood	32.1805	0.249128	11393	1545.13	32.4837	0.133607
4	C4D0	C171	0	1	TOSV A	Yes	No	100000
4	C4D0	C172	0	2	TOSV A	Yes	No	178000
4	C4D4	C173	4	1H	TOSV A	No	No			0	0	0	0
4	C4D4	C174	4	1B	TOSV A	No	No
4	C4D4	C175	4	2H	TOSV A	No	No
4	C4D4	C176	4	2B	TOSV A	No	No
4	C4D4	C177	4	3H	TOSV A	No	No			0	0	0	0
4	C4D4	C178	4	3B	TOSV A	No	No			0	0	0	0
4	C4D4	C179	4	4H	TOSV A	No	No
4	C4D4	C180	4	4B	TOSV A	No	No
4	C4D4	C181	4	5H	TOSV A	No	No			0	0	0	0	0	0
4	C4D4	C182	4	5B	TOSV A	No	No			34.8411	0.75392	650.091	361.547	37.7153	0.0954692
4	C4D4	C183	4	6H	TOSV A	No	No			0	0	0	0	0	0
4	C4D4	C184	4	6B	TOSV A	No	No			38.4227	0	28.3669	0	0	0
4	C4D8	C185	8	1H	TOSV A	No	No
4	C4D8	C186	8	1B	TOSV A	No	No
4	C4D8	C187	8	2H	TOSV A	No	No
4	C4D8	C188	8	2B	TOSV A	No	No
4	C4D8	C189	8	3H	TOSV A	No	No			0	0	0	0
4	C4D8	C190	8	3B	TOSV A	No	No			0	0	0	0
4	C4D8	C191	8	4H	TOSV A	No	No
4	C4D8	C192	8	4B	TOSV A	No	No
4	C4D8	C193	8	5H	TOSV A	No	No
4	C4D8	C194	8	5B	TOSV A	No	No
4	C4D8	C195	8	6H	TOSV A	No	No
4	C4D8	C196	8	6B	TOSV A	No	No
4	C4D8	C197	8	7H	TOSV A	No	No
4	C4D8	C198	8	7B	TOSV A	No	No
4	C4D8	C199	8	8H	TOSV A	No	No
4	C4D8	C200	8	8B	TOSV A	No	No
4	C4D8	C201	8	9H	TOSV A	No	No			0	0	0	0
4	C4D8	C202	8	9B	TOSV A	No	No			0	0	0	0
4	C4D8	C203	8	10H	TOSV A	No	No
4	C4D8	C204	8	10B	TOSV A	No	No
4	C4D8	C205	8	11H	TOSV A	No	No
4	C4D8	C206	8	11B	TOSV A	No	No
4	C4D8	C207	8	12H	TOSV A	No	No			0	0	0	0
4	C4D8	C208	8	12B	TOSV A	No	No			0	0	0	0
4	C4D8	C209	8	13H	TOSV A	No	No
4	C4D8	C210	8	13B	TOSV A	No	No
4	C4D8	C211	8	14H	TOSV A	No	No
4	C4D8	C212	8	14B	TOSV A	No	No
4	C4D8	C213	8	15H	TOSV A	No	No
4	C4D8	C214	8	15B	TOSV A	No	No
4	C4D8	C215	8	16H	TOSV A	No	No
4	C4D8	C216	8	16B	TOSV A	No	No
4	C4D8	C217	8	17H	TOSV A	No	No
4	C4D8	C218	8	17B	TOSV A	No	No
4	C4D8	C219	8	18H	TOSV A	No	No
4	C4D8	C220	8	18B	TOSV A	No	No
4	C4D8	C221	8	19H	TOSV A	No	No
4	C4D8	C222	8	19B	TOSV A	No	No
4	C4D8	C223	8	20H	TOSV A	No	No			0	0	0	0
4	C4D8	C224	8	20B	TOSV A	No	No			0	0	0	0
4	C4D8	C225	8	21H	TOSV A	No	No
4	C4D8	C226	8	21B	TOSV A	No	No
5	C5D0	C227	0	1	TOSV A	Yes	No	316000
5	C5D0	C228	0	2	TOSV A	Yes	No	100000
5	C5D4	C229	4	1H	TOSV A	No	No		blood	both aliqotes used for TCID50
5	C5D4	C230	4	1B	TOSV A	Q	No		Only 2 wells positive in row A, blood	both aliqotes used for TCID50
5	C5D4	C231	4	2H	TOSV A	No	No		blood	both aliqotes used for TCID50
5	C5D4	C232	4	2B	TOSV A	Q	No		Only 2 wells positive in row A, blood	both aliqotes used for TCID50
5	C5D4	C233	4	3H	TOSV A	No	No			both aliqotes used for TCID50
5	C5D4	C234	4	3B	TOSV A	No	No			both aliqotes used for TCID50
5	C5D4	C235	4	4H	TOSV A	No	No			both aliqotes used for TCID50
5	C5D4	C236	4	4B	TOSV A	No	No			both aliqotes used for TCID50
5	C5D4	C237	4	5H	TOSV A	No	No		blood	both aliqotes used for TCID50
5	C5D4	C238	4	5B	TOSV A	Q	No		Only 2 wells positive in row A, blood	both aliqotes used for TCID50
5	C5D4	C239	4	6H	TOSV A	No	No			both aliqotes used for TCID50
5	C5D4	C240	4	6B	TOSV A	No	No			both aliqotes used for TCID50
5	C5D4	C241	4	7H	TOSV A	No	No			both aliqotes used for TCID50
5	C5D4	C242	4	7B	TOSV A	No	No			both aliqotes used for TCID50
5	C5D4	C243	4	8H	TOSV A	No	No			both aliqotes used for TCID50
5	C5D4	C244	4	8B	TOSV A	No	No			both aliqotes used for TCID50
5	C5D4	C245	4	9H	TOSV A	No	No			both aliqotes used for TCID50
5	C5D4	C246	4	9B	TOSV A	No	No			both aliqotes used for TCID50
5	C5D4	C247	4	10H	TOSV A	No	No			both aliqotes used for TCID50
5	C5D4	C248	4	10B	TOSV A	No	No			both aliqotes used for TCID50
5	C5D4	C249	4	11H	TOSV A	No	No			both aliqotes used for TCID50
5	C5D4	C250	4	11B	TOSV A	No	No			both aliqotes used for TCID50
5	C5D4	C251	4	12H	TOSV A	No	No			both aliqotes used for TCID50
5	C5D4	C252	4	12B	TOSV A	No	No			both aliqotes used for TCID50
5	C5D4	C253	4	13H	TOSV A	No	No		blood	both aliqotes used for TCID50
5	C5D4	C254	4	13B	TOSV A	Q	No		Only 2 wells positive in row A, blood	both aliqotes used for TCID50
5	C5D4	C255	4	14H	TOSV A	No	No			both aliqotes used for TCID50
5	C5D4	C256	4	14B	TOSV A	No	No			both aliqotes used for TCID50
5	C5D4	C257	4	15H	TOSV A	No	No			both aliqotes used for TCID50
5	C5D4	C258	4	15B	TOSV A	No	No			both aliqotes used for TCID50
5	C5D4	C259	4	16H	TOSV A	No	No			both aliqotes used for TCID50
5	C5D4	C260	4	16B	TOSV A	No	No			both aliqotes used for TCID50
5	C5D4	C261	4	17H	TOSV A	No	No			both aliqotes used for TCID50
5	C5D4	C262	4	17B	TOSV A	No	No			both aliqotes used for TCID50
5	C5D4	C263	4	18H	TOSV A	No	No			both aliqotes used for TCID50
5	C5D4	C264	4	18B	TOSV A	No	No			both aliqotes used for TCID50
5	C5D4	C265	4	19H	TOSV A	No	No			both aliqotes used for TCID50
5	C5D4	C266	4	19B	TOSV A	No	No			both aliqotes used for TCID50
5	C5D4	C267	4	20H	TOSV A	No	No			both aliqotes used for TCID50
5	C5D4	C268	4	20B	TOSV A	No	No			both aliqotes used for TCID50
5	C5D4	C269	4	21H	TOSV A	No	No			both aliqotes used for TCID50
5	C5D4	C270	4	21B	TOSV A	No	No			both aliqotes used for TCID50
5	C5D4	C271	4	22H	TOSV A	No	No		blood	both aliqotes used for TCID50
5	C5D4	C272	4	22B	TOSV A	Yes	No	31600	blood	both aliqotes used for TCID50
5	C5D14	C273	14	1H	TOSV A	No	No			both aliqotes used for TCID50
5	C5D14	C274	14	1B	TOSV A	No	No			both aliqotes used for TCID50
5	C5D14	C275	14	2H	TOSV A	No	No			both aliqotes used for TCID50
5	C5D14	C276	14	2B	TOSV A	No	No			both aliqotes used for TCID50
5	C5D14	C277	14	3H	TOSV A	No	No			both aliqotes used for TCID50
5	C5D14	C278	14	3B	TOSV A	No	No			both aliqotes used for TCID50
5	C5D14	C279	14	4H	TOSV A	No	No			both aliqotes used for TCID50
5	C5D14	C280	14	4B	TOSV A	No	No			both aliqotes used for TCID50
